# Supplementary material for: Mediation of Drosophila autosomal dosage effects and compensation by network interactions
Source: Genome Biol. 2012 Apr 24;13(4):R28. doi: 10.1186/gb-2012-13-4-r28 (PMC3446302; doi:10.1186/gb-2012-13-4-r28)
Supplement: Additional file 2 — Expression of one-dose genes (Excel). [file gb-2012-13-4-r28-S2.XLS]

## Sheet: Female
One-dose gene	FlyBase gene ID	Compensation	Measured in	FlyBase abberation ID
Adh	FBgn0000055	partially	Df(2L)ED793/+	FBab0032546	Bold indicates that the expression was measured in more than one deficient line.
Adh	FBgn0000055	partially	Df(2L)ED800/+	FBab0032555
aret	FBgn0000114	partially	Df(2L)ED775/+	FBab0032526
Pka-C1	FBgn0000273	fully	Df(2L)ED695/+	FBab0032434
chic	FBgn0000308	non	Df(2L)ED292/+	FBab0031995
chic	FBgn0000308	fully	Df(2L)ED385/+	FBab0032081
ck	FBgn0000317	partially	Df(2L)ED800/+	FBab0032555
Gal	FBgn0001089	non	Df(2L)ED385/+	FBab0032081
Glt	FBgn0001114	partially	Df(2L)ED623/+	FBab0032351
Gpdh	FBgn0001128	non	Df(2L)ED292/+	FBab0031995
grk	FBgn0001137	non	Df(2L)ED623/+	FBab0032351
ifc	FBgn0001941	non	Df(2L)ED385/+	FBab0032081
eIF-4a	FBgn0001942	partially	Df(2L)ED385/+	FBab0032081
Pgant35A	FBgn0001970	partially	Df(2L)ED793/+	FBab0032546
l(2)35Bd	FBgn0001974	partially	Df(2L)ED800/+	FBab0032555
l(2)35Bg	FBgn0001977	non	Df(2L)ED800/+	FBab0032555
stc	FBgn0001978	over	Df(2L)ED800/+	FBab0032555
Cul-3	FBgn0001980	partially	Df(2L)ED800/+	FBab0032555
mus201	FBgn0002887	partially	Df(2L)ED623/+	FBab0032351
ninaC	FBgn0002938	non	Df(2L)ED489/+	FBab0032201
osp	FBgn0003016	non	Df(2L)ED793/+	FBab0032546
osp	FBgn0003016	over	Df(2L)ED800/+	FBab0032555
RanGap	FBgn0003346	non	Df(2L)ED1231/+	FBab0031595
spir	FBgn0003475	non	Df(2L)ED1305/+	FBab0031677
Top2	FBgn0003732	anti	Df(2L)ED1231/+	FBab0031595
Uro	FBgn0003961	non	Df(2L)ED499/+	FBab0032212
vas	FBgn0003970	non	Df(2L)ED800/+	FBab0032555
Vm26Aa	FBgn0003979	partially	Df(2L)ED292/+	FBab0031995
Vm26Ab	FBgn0003980	partially	Df(2L)ED292/+	FBab0031995
neb	FBgn0004374	fully	Df(2L)ED1305/+	FBab0031677
Su(H)	FBgn0004837	partially	Df(2L)ED800/+	FBab0032555
Hrb27C	FBgn0004838	partially	Df(2L)ED7007/+	FBab0032442
RpS2	FBgn0004867	partially	Df(2L)ED695/+	FBab0032434
Hnf4	FBgn0004914	partially	Df(2L)ED623/+	FBab0032351
Ets21C	FBgn0005660	fully	Df(2L)ED62/+	FBab0032347
gammaTub37C	FBgn0010097	non	Df(2L)ED1231/+	FBab0031595
brat	FBgn0010300	non	Df(2L)ED1231/+	FBab0031595
pigeon	FBgn0010309	non	Df(2L)ED1231/+	FBab0031595
TfIIS	FBgn0010422	non	Df(2L)ED800/+	FBab0032555
bun	FBgn0010460	partially	Df(2L)ED775/+	FBab0032526
bun	FBgn0010460	partially	Df(2L)ED776/+	FBab0032527
bun	FBgn0010460	partially	Df(2L)ED777/+	FBab0032528
l(2)01810	FBgn0010497	non	Df(2L)ED775/+	FBab0032526
Bka	FBgn0010520	non	Df(2L)ED695/+	FBab0032434
dock	FBgn0010583	partially	Df(2L)ED62/+	FBab0032347
dock	FBgn0010583	non	Df(2L)ED80/+	FBab0032554
dock	FBgn0010583	partially	Df(2L)ED87/+	FBab0032631
lwr	FBgn0010602	non	Df(2L)ED62/+	FBab0032347
pelo	FBgn0011207	non	Df(2L)ED695/+	FBab0032434
Sema-1a	FBgn0011259	fully	Df(2L)ED623/+	FBab0032351
Pbprp5	FBgn0011283	non	Df(2L)ED475/+	FBab0032185
Pbprp5	FBgn0011283	partially	Df(2L)ED478/+ and Df(2L)EDHsp60c/+	FBab0032188 and Df(2L)EDHsp60c/+
Pbprp5	FBgn0011283	non	Df(2L)ED489/+	FBab0032201
Pbprp5	FBgn0011283	partially	Df(2L)ED499/+	FBab0032212
Taf11	FBgn0011291	anti	Df(2L)ED695/+	FBab0032434
La	FBgn0011638	non	Df(2L)ED1305/+	FBab0031677
wee	FBgn0011737	partially	Df(2L)ED7007/+	FBab0032442
CG13397	FBgn0014417	partially	Df(2L)ED623/+	FBab0032351
Acp1	FBgn0014454	over	Df(2L)ED499/+	FBab0032212
hoip	FBgn0015393	non	Df(2L)ED695/+	FBab0032434
spel1	FBgn0015546	non	Df(2L)ED793/+	FBab0032546
Clp	FBgn0015621	partially	Df(2L)ED62/+	FBab0032347
Clp	FBgn0015621	partially	Df(2L)ED80/+	FBab0032554
Clp	FBgn0015621	partially	Df(2L)ED87/+	FBab0032631
Cpr	FBgn0015623	non	Df(2L)ED385/+	FBab0032081
nrv1	FBgn0015776	non	Df(2L)ED7007/+	FBab0032442
nrv2	FBgn0015777	non	Df(2L)ED7007/+	FBab0032442
Rab14	FBgn0015791	partially	Df(2L)ED793/+	FBab0032546
Rab6	FBgn0015797	non	Df(2L)ED775/+	FBab0032526
rtGEF	FBgn0015803	partially	Df(2L)ED1305/+	FBab0031677
Acer	FBgn0016122	non	Df(2L)ED623/+	FBab0032351
Lectin-galC1	FBgn0016675	non	Df(2L)ED1231/+	FBab0031595
smi35A	FBgn0016930	partially	Df(2L)ED793/+	FBab0032546
Rca1	FBgn0017551	non	Df(2L)ED7007/+	FBab0032442
drongo	FBgn0020304	non	Df(2L)ED80/+	FBab0032554
drongo	FBgn0020304	partially	Df(2L)ED87/+	FBab0032631
Vha68-2	FBgn0020367	partially	Df(2L)ED775/+	FBab0032526
Vha68-2	FBgn0020367	partially	Df(2L)ED776/+	FBab0032527
Vha68-2	FBgn0020367	partially	Df(2L)ED777/+	FBab0032528
Elf	FBgn0020443	partially	Df(2L)ED775/+	FBab0032526
Elf	FBgn0020443	non	Df(2L)ED776/+	FBab0032527
emb	FBgn0020497	non	Df(2L)ED623/+	FBab0032351
kraken	FBgn0020545	fully	Df(2L)ED87/+	FBab0032631
SA	FBgn0020616	non	Df(2L)ED7007/+	FBab0032442
Gef26	FBgn0021873	non	Df(2L)ED385/+	FBab0032081
Nle	FBgn0021874	non	Df(2L)ED62/+	FBab0032347
Nle	FBgn0021874	over	Df(2L)ED80/+	FBab0032554
Nle	FBgn0021874	fully	Df(2L)ED87/+	FBab0032631
zf30C	FBgn0022720	non	Df(2L)ED695/+	FBab0032434
Pph13	FBgn0023489	over	Df(2L)ED62/+	FBab0032347
Pph13	FBgn0023489	fully	Df(2L)ED80/+	FBab0032554
Pph13	FBgn0023489	partially	Df(2L)ED87/+	FBab0032631
vig	FBgn0024183	partially	Df(2L)ED800/+	FBab0032555
Hs2st	FBgn0024230	non	Df(2L)ED1231/+	FBab0031595
dnt	FBgn0024245	non	Df(2L)ED1231/+	FBab0031595
Srp54	FBgn0024285	non	Df(2L)ED695/+	FBab0032434
Slob	FBgn0024290	partially	Df(2L)ED499/+	FBab0032212
und	FBgn0025117	non	Df(2L)ED695/+	FBab0032434
santa-maria	FBgn0025697	partially	Df(2L)ED475/+	FBab0032185
santa-maria	FBgn0025697	partially	Df(2L)ED478/+ and Df(2L)EDHsp60c/+	FBab0032188 and Df(2L)EDHsp60c/+
santa-maria	FBgn0025697	fully	Df(2L)ED489/+	FBab0032201
santa-maria	FBgn0025697	partially	Df(2L)ED499/+	FBab0032212
CG5885	FBgn0025700	non	Df(2L)ED695/+	FBab0032434
mtm	FBgn0025742	partially	Df(2L)ED385/+	FBab0032081
homer	FBgn0025777	non	Df(2L)ED7007/+	FBab0032442
nop5	FBgn0026196	non	Df(2L)ED7007/+	FBab0032442
Eaat2	FBgn0026438	partially	Df(2L)ED62/+	FBab0032347
Eaat2	FBgn0026438	partially	Df(2L)ED80/+	FBab0032554
Eaat2	FBgn0026438	partially	Df(2L)ED87/+	FBab0032631
fu12	FBgn0026718	non	Df(2L)ED623/+	FBab0032351
Aats-thr	FBgn0027081	non	Df(2L)ED775/+	FBab0032526
bgm	FBgn0027348	anti	Df(2L)ED793/+	FBab0032546
D12	FBgn0027490	non	Df(2L)ED623/+	FBab0032351
rab3-GAP	FBgn0027505	partially	Df(2L)ED775/+	FBab0032526
CG3975	FBgn0027559	non	Df(2L)ED800/+	FBab0032555
U26	FBgn0027780	partially	Df(2L)ED623/+	FBab0032351
nimB1	FBgn0027929	fully	Df(2L)ED793/+	FBab0032546
Akap200	FBgn0027932	partially	Df(2L)ED623/+	FBab0032351
chm	FBgn0028387	non	Df(2L)ED489/+	FBab0032201
CG17834	FBgn0028394	non	Df(2L)ED623/+	FBab0032351
Kr-h2	FBgn0028419	non	Df(2L)ED385/+	FBab0032081
Kr-h1	FBgn0028420	partially	Df(2L)ED385/+	FBab0032081
JhI-21	FBgn0028425	non	Df(2L)ED775/+	FBab0032526
ZnT35C	FBgn0028516	partially	Df(2L)ED800/+	FBab0032555
CG15293	FBgn0028526	fully	Df(2L)ED793/+	FBab0032546
l(2)34Fd	FBgn0028529	non	Df(2L)ED793/+	FBab0032546
mTTF	FBgn0028530	partially	Df(2L)ED793/+	FBab0032546
l(2)35Be	FBgn0028535	partially	Df(2L)ED800/+	FBab0032555
CG31775	FBgn0028537	non	Df(2L)ED800/+	FBab0032555
nimB2	FBgn0028543	non	Df(2L)ED793/+	FBab0032546
x16	FBgn0028554	partially	Df(2L)ED7007/+	FBab0032442
Mt2	FBgn0028707	partially	Df(2L)ED775/+	FBab0032526
CG15282	FBgn0028855	non	Df(2L)ED800/+	FBab0032555
l(2)35Cc	FBgn0028860	non	Df(2L)ED800/+	FBab0032555
CG15270	FBgn0028879	non	Df(2L)ED800/+	FBab0032555
CG15279	FBgn0028886	partially	Df(2L)ED800/+	FBab0032555
l(2)34Fc	FBgn0028915	non	Df(2L)ED793/+	FBab0032546
l(2)35Bc	FBgn0028925	over	Df(2L)ED800/+	FBab0032555
NC2beta	FBgn0028926	non	Df(2L)ED800/+	FBab0032555
Cyp28a5	FBgn0028940	partially	Df(2L)ED793/+	FBab0032546
slmo	FBgn0029161	non	Df(2L)ED385/+	FBab0032081
fu2	FBgn0029173	non	Df(2L)ED623/+	FBab0032351
FKBP59	FBgn0029174	non	Df(2L)ED695/+	FBab0032434
galectin	FBgn0031213	fully	Df(2L)ED2809/+	FBab0031984
Spp	FBgn0031260	non	Df(2L)ED62/+	FBab0032347
nAcRbeta-21C	FBgn0031261	fully	Df(2L)ED62/+	FBab0032347
CG2789	FBgn0031263	non	Df(2L)ED62/+	FBab0032347
CG2794	FBgn0031265	partially	Df(2L)ED62/+	FBab0032347
CG2807	FBgn0031266	non	Df(2L)ED62/+	FBab0032347
CG2807	FBgn0031266	non	Df(2L)ED80/+	FBab0032554
CG2807	FBgn0031266	partially	Df(2L)ED87/+	FBab0032631
Ipk2	FBgn0031267	non	Df(2L)ED62/+	FBab0032347
Ipk2	FBgn0031267	non	Df(2L)ED80/+	FBab0032554
Ipk2	FBgn0031267	non	Df(2L)ED87/+	FBab0032631
cold	FBgn0031268	non	Df(2L)ED62/+	FBab0032347
cold	FBgn0031268	non	Df(2L)ED80/+	FBab0032554
cold	FBgn0031268	non	Df(2L)ED87/+	FBab0032631
CG13689	FBgn0031270	non	Df(2L)ED62/+	FBab0032347
CG13689	FBgn0031270	non	Df(2L)ED80/+	FBab0032554
CG13689	FBgn0031270	non	Df(2L)ED87/+	FBab0032631
CG13947	FBgn0031277	non	Df(2L)ED62/+	FBab0032347
CG13947	FBgn0031277	non	Df(2L)ED80/+	FBab0032554
CG13947	FBgn0031277	anti	Df(2L)ED87/+	FBab0032631
pex12	FBgn0031282	partially	Df(2L)ED62/+	FBab0032347
pex12	FBgn0031282	partially	Df(2L)ED80/+	FBab0032554
pex12	FBgn0031282	partially	Df(2L)ED87/+	FBab0032631
CG3876	FBgn0031284	non	Df(2L)ED62/+	FBab0032347
CG3876	FBgn0031284	non	Df(2L)ED80/+	FBab0032554
CG3876	FBgn0031284	non	Df(2L)ED87/+	FBab0032631
CG3662	FBgn0031285	non	Df(2L)ED62/+	FBab0032347
CG3662	FBgn0031285	non	Df(2L)ED80/+	FBab0032554
CG3662	FBgn0031285	non	Df(2L)ED87/+	FBab0032631
CG3862	FBgn0031286	partially	Df(2L)ED62/+	FBab0032347
CG3862	FBgn0031286	partially	Df(2L)ED80/+	FBab0032554
CG3862	FBgn0031286	partially	Df(2L)ED87/+	FBab0032631
CG4291	FBgn0031287	non	Df(2L)ED87/+	FBab0032631
CG12511	FBgn0031729	over	Df(2L)ED478/+ and Df(2L)EDHsp60c/+	FBab0032188 and Df(2L)EDHsp60c/+
CG7236	FBgn0031730	over	Df(2L)ED478/+ and Df(2L)EDHsp60c/+	FBab0032188 and Df(2L)EDHsp60c/+
CG11147	FBgn0031734	non	Df(2L)ED478/+ and Df(2L)EDHsp60c/+	FBab0032188 and Df(2L)EDHsp60c/+
CG11030	FBgn0031736	non	Df(2L)ED478/+ and Df(2L)EDHsp60c/+	FBab0032188 and Df(2L)EDHsp60c/+
obst-E	FBgn0031737	over	Df(2L)ED478/+ and Df(2L)EDHsp60c/+	FBab0032188 and Df(2L)EDHsp60c/+
CG9171	FBgn0031738	non	Df(2L)ED478/+ and Df(2L)EDHsp60c/+	FBab0032188 and Df(2L)EDHsp60c/+
CG14005	FBgn0031739	fully	Df(2L)ED280/+	FBab0031983
CG14005	FBgn0031739	partially	Df(2L)ED292/+	FBab0031995
CG14005	FBgn0031739	non	Df(2L)ED478/+ and Df(2L)EDHsp60c/+	FBab0032188 and Df(2L)EDHsp60c/+
CG7239	FBgn0031740	non	Df(2L)ED280/+	FBab0031983
CG7239	FBgn0031740	non	Df(2L)ED292/+	FBab0031995
CG7239	FBgn0031740	partially	Df(2L)ED478/+ and Df(2L)EDHsp60c/+	FBab0032188 and Df(2L)EDHsp60c/+
CG11034	FBgn0031741	partially	Df(2L)ED280/+	FBab0031983
CG11034	FBgn0031741	partially	Df(2L)ED292/+	FBab0031995
CG11034	FBgn0031741	non	Df(2L)ED478/+ and Df(2L)EDHsp60c/+	FBab0032188 and Df(2L)EDHsp60c/+
CG9044	FBgn0031752	non	Df(2L)ED292/+	FBab0031995
CG13992	FBgn0031756	partially	Df(2L)ED292/+	FBab0031995
lid	FBgn0031759	partially	Df(2L)ED385/+	FBab0032081
Tsp26A	FBgn0031760	partially	Df(2L)ED385/+	FBab0032081
CG9098	FBgn0031762	fully	Df(2L)ED385/+	FBab0032081
CG9107	FBgn0031764	partially	Df(2L)ED385/+	FBab0032081
CG9117	FBgn0031766	non	Df(2L)ED385/+	FBab0032081
CG12393	FBgn0031768	partially	Df(2L)ED385/+	FBab0032081
CG9135	FBgn0031769	non	Df(2L)ED385/+	FBab0032081
CG9140	FBgn0031771	non	Df(2L)ED385/+	FBab0032081
CG13994	FBgn0031772	partially	Df(2L)ED385/+	FBab0032081
Fbw5	FBgn0031773	partially	Df(2L)ED385/+	FBab0032081
CG9147	FBgn0031774	partially	Df(2L)ED385/+	FBab0032081
CG13993	FBgn0031776	non	Df(2L)ED385/+	FBab0032081
CG9154	FBgn0031777	non	Df(2L)ED385/+	FBab0032081
CR9162	FBgn0031778	over	Df(2L)ED385/+	FBab0032081
Arc-p20	FBgn0031781	non	Df(2L)ED385/+	FBab0032081
WDR79	FBgn0031782	partially	Df(2L)ED385/+	FBab0032081
CG9486	FBgn0031791	fully	Df(2L)ED385/+	FBab0032081
CG13983	FBgn0031792	over	Df(2L)ED385/+	FBab0032081
Pez	FBgn0031799	non	Df(2L)ED385/+	FBab0032081
CG9497	FBgn0031800	non	Df(2L)ED385/+	FBab0032081
CG9498	FBgn0031801	partially	Df(2L)ED385/+	FBab0032081
CG42368	FBgn0031807	fully	Df(2L)ED385/+	FBab0032081
CG42369	FBgn0031810	non	Df(2L)ED385/+	FBab0032081
l(2)k11101	FBgn0031812	partially	Df(2L)ED385/+	FBab0032081
CG9527	FBgn0031813	non	Df(2L)ED385/+	FBab0032081
retm	FBgn0031814	non	Df(2L)ED385/+	FBab0032081
frj	FBgn0031815	non	Df(2L)ED385/+	FBab0032081
CG16947	FBgn0031816	over	Df(2L)ED385/+	FBab0032081
CG11188	FBgn0031851	partially	Df(2L)ED7007/+	FBab0032442
CG17378	FBgn0031858	fully	Df(2L)ED7007/+	FBab0032442
CG11236	FBgn0031860	partially	Df(2L)ED7007/+	FBab0032442
Nha1	FBgn0031865	partially	Df(2L)ED7007/+	FBab0032442
Rat1	FBgn0031868	partially	Df(2L)ED7007/+	FBab0032442
CG10158	FBgn0031871	partially	Df(2L)ED7007/+	FBab0032442
ihog	FBgn0031872	partially	Df(2L)ED7007/+	FBab0032442
Gas41	FBgn0031873	non	Df(2L)ED7007/+	FBab0032442
CG3430	FBgn0031875	non	Df(2L)ED7007/+	FBab0032442
Atac1	FBgn0031876	partially	Df(2L)ED7007/+	FBab0032442
CG10399	FBgn0031877	partially	Df(2L)ED7007/+	FBab0032442
sip2	FBgn0031878	partially	Df(2L)ED7007/+	FBab0032442
CG4502	FBgn0031896	partially	Df(2L)ED489/+	FBab0032201
CG13784	FBgn0031897	non	Df(2L)ED489/+	FBab0032201
Ndae1	FBgn0031899	partially	Df(2L)ED489/+	FBab0032201
Wnt6	FBgn0031902	partially	Df(2L)ED489/+	FBab0032201
CG5149	FBgn0031904	non	Df(2L)ED489/+	FBab0032201
CG5171	FBgn0031907	partially	Df(2L)ED489/+	FBab0032201
CG5177	FBgn0031908	partially	Df(2L)ED489/+	FBab0032201
CG5181	FBgn0031909	non	Df(2L)ED489/+	FBab0032201
CG5261	FBgn0031912	non	Df(2L)ED475/+	FBab0032185
CG5261	FBgn0031912	non	Df(2L)ED489/+	FBab0032201
CG5261	FBgn0031912	non	Df(2L)ED499/+	FBab0032212
CG5958	FBgn0031913	non	Df(2L)ED475/+	FBab0032185
CG5958	FBgn0031913	partially	Df(2L)ED489/+	FBab0032201
CG5958	FBgn0031913	non	Df(2L)ED499/+	FBab0032212
CG5973	FBgn0031914	non	Df(2L)ED475/+	FBab0032185
CG5973	FBgn0031914	non	Df(2L)ED478/+ and Df(2L)EDHsp60c/+	FBab0032188 and Df(2L)EDHsp60c/+
CG5973	FBgn0031914	non	Df(2L)ED489/+	FBab0032201
CG5973	FBgn0031914	non	Df(2L)ED499/+	FBab0032212
CG42533	FBgn0031919	partially	Df(2L)ED475/+	FBab0032185
CG42533	FBgn0031919	non	Df(2L)ED478/+ and Df(2L)EDHsp60c/+	FBab0032188 and Df(2L)EDHsp60c/+
CG42533	FBgn0031919	partially	Df(2L)ED489/+	FBab0032201
CG42533	FBgn0031919	partially	Df(2L)ED499/+	FBab0032212
Cyp4d21	FBgn0031925	partially	Df(2L)ED499/+	FBab0032212
CG13792	FBgn0031927	partially	Df(2L)ED499/+	FBab0032212
CG18585	FBgn0031929	non	Df(2L)ED499/+	FBab0032212
CG13795	FBgn0031937	partially	Df(2L)ED499/+	FBab0032212
CG7203	FBgn0031942	non	Df(2L)ED499/+	FBab0032212
CG7196	FBgn0031944	partially	Df(2L)ED499/+	FBab0032212
CG7154	FBgn0031947	partially	Df(2L)ED499/+	FBab0032212
CG7149	FBgn0031948	partially	Df(2L)ED499/+	FBab0032212
Herp	FBgn0031950	partially	Df(2L)ED499/+	FBab0032212
CG13398	FBgn0032042	partially	Df(2L)ED623/+	FBab0032351
d	FBgn0032045	fully	Df(2L)ED623/+	FBab0032351
Dh31	FBgn0032048	partially	Df(2L)ED623/+	FBab0032351
Bace	FBgn0032049	non	Df(2L)ED623/+	FBab0032351
CG13096	FBgn0032050	partially	Df(2L)ED623/+	FBab0032351
CG13097	FBgn0032051	non	Df(2L)ED623/+	FBab0032351
CG13089	FBgn0032052	non	Df(2L)ED623/+	FBab0032351
mRpL51	FBgn0032053	non	Df(2L)ED623/+	FBab0032351
CG13090	FBgn0032054	partially	Df(2L)ED623/+	FBab0032351
PrBP	FBgn0032059	non	Df(2L)ED623/+	FBab0032351
Trs23	FBgn0032060	non	Df(2L)ED623/+	FBab0032351
CG4364	FBgn0032138	non	Df(2L)ED695/+	FBab0032434
CG13116	FBgn0032139	partially	Df(2L)ED695/+	FBab0032434
CG13117	FBgn0032140	partially	Df(2L)ED695/+	FBab0032434
CG17633	FBgn0032144	partially	Df(2L)ED695/+	FBab0032434
IP3K1	FBgn0032147	non	Df(2L)ED695/+	FBab0032434
CG4036	FBgn0032149	non	Df(2L)ED695/+	FBab0032434
CG13123	FBgn0032150	non	Df(2L)ED695/+	FBab0032434
CG4537	FBgn0032153	non	Df(2L)ED695/+	FBab0032434
CG5924	FBgn0032154	non	Df(2L)ED695/+	FBab0032434
CG13124	FBgn0032156	partially	Df(2L)ED695/+	FBab0032434
Etl1	FBgn0032157	non	Df(2L)ED695/+	FBab0032434
Tom70	FBgn0032397	partially	Df(2L)ED775/+	FBab0032526
CG6766	FBgn0032398	non	Df(2L)ED775/+	FBab0032526
CG6785	FBgn0032399	fully	Df(2L)ED775/+	FBab0032526
CG6770	FBgn0032400	partially	Df(2L)ED775/+	FBab0032526
CG14945	FBgn0032402	fully	Df(2L)ED775/+	FBab0032526
RpL7-like	FBgn0032404	non	Df(2L)ED775/+	FBab0032526
CG14946	FBgn0032405	non	Df(2L)ED775/+	FBab0032526
CG5325	FBgn0032407	non	Df(2L)ED775/+	FBab0032526
CG6712	FBgn0032408	non	Df(2L)ED775/+	FBab0032526
Ced-12	FBgn0032409	partially	Df(2L)ED775/+	FBab0032526
Phae1	FBgn0032412	partially	Df(2L)ED775/+	FBab0032526
Phae2	FBgn0032413	non	Df(2L)ED775/+	FBab0032526
CG6583	FBgn0032420	non	Df(2L)ED775/+	FBab0032526
crok	FBgn0032421	partially	Df(2L)ED775/+	FBab0032526
atilla	FBgn0032422	anti	Df(2L)ED775/+	FBab0032526
CG6405	FBgn0032428	fully	Df(2L)ED775/+	FBab0032526
CG5446	FBgn0032429	non	Df(2L)ED775/+	FBab0032526
CG6388	FBgn0032430	non	Df(2L)ED775/+	FBab0032526
Oatp33Ea	FBgn0032433	non	Df(2L)ED775/+	FBab0032526
Oatp33Ea	FBgn0032433	non	Df(2L)ED776/+	FBab0032527
Oatp33Eb	FBgn0032435	non	Df(2L)ED775/+	FBab0032526
Oatp33Eb	FBgn0032435	partially	Df(2L)ED776/+	FBab0032527
CG5525	FBgn0032444	non	Df(2L)ED775/+	FBab0032526
CG5525	FBgn0032444	non	Df(2L)ED776/+	FBab0032527
CG5525	FBgn0032444	non	Df(2L)ED777/+	FBab0032528
CG6153	FBgn0032445	non	Df(2L)ED775/+	FBab0032526
CG6153	FBgn0032445	partially	Df(2L)ED776/+	FBab0032527
CG6153	FBgn0032445	non	Df(2L)ED777/+	FBab0032528
CG5780	FBgn0032446	non	Df(2L)ED775/+	FBab0032526
CG5780	FBgn0032446	non	Df(2L)ED776/+	FBab0032527
CG5780	FBgn0032446	non	Df(2L)ED777/+	FBab0032528
CG5776	FBgn0032450	partially	Df(2L)ED775/+	FBab0032526
CG5776	FBgn0032450	non	Df(2L)ED776/+	FBab0032527
CG5776	FBgn0032450	partially	Df(2L)ED777/+	FBab0032528
spict	FBgn0032451	non	Df(2L)ED775/+	FBab0032526
spict	FBgn0032451	partially	Df(2L)ED776/+	FBab0032527
spict	FBgn0032451	non	Df(2L)ED777/+	FBab0032528
CG6180	FBgn0032453	non	Df(2L)ED775/+	FBab0032526
CG6180	FBgn0032453	non	Df(2L)ED776/+	FBab0032527
CG6180	FBgn0032453	non	Df(2L)ED777/+	FBab0032528
CG5787	FBgn0032454	non	Df(2L)ED775/+	FBab0032526
CG5787	FBgn0032454	non	Df(2L)ED776/+	FBab0032527
CG5787	FBgn0032454	non	Df(2L)ED777/+	FBab0032528
CG5792	FBgn0032455	partially	Df(2L)ED775/+	FBab0032526
CG5792	FBgn0032455	partially	Df(2L)ED776/+	FBab0032527
CG5792	FBgn0032455	non	Df(2L)ED777/+	FBab0032528
MRP	FBgn0032456	non	Df(2L)ED775/+	FBab0032526
MRP	FBgn0032456	non	Df(2L)ED776/+	FBab0032527
MRP	FBgn0032456	anti	Df(2L)ED777/+	FBab0032528
CG16800	FBgn0032462	fully	Df(2L)ED775/+	FBab0032526
CG16800	FBgn0032462	non	Df(2L)ED776/+	FBab0032527
CG16800	FBgn0032462	fully	Df(2L)ED777/+	FBab0032528
CG42313	FBgn0032555	partially	Df(2L)ED800/+	FBab0032555
CG17568	FBgn0032763	non	Df(2L)ED1231/+	FBab0031595
CG13086	FBgn0032770	partially	Df(2L)ED1231/+	FBab0031595
CG17350	FBgn0032772	fully	Df(2L)ED1231/+	FBab0031595
fon	FBgn0032773	non	Df(2L)ED1231/+	FBab0031595
CG17549	FBgn0032774	non	Df(2L)ED1231/+	FBab0031595
CG17544	FBgn0032775	partially	Df(2L)ED1231/+	FBab0031595
CG16771	FBgn0032779	partially	Df(2L)ED1231/+	FBab0031595
CG13085	FBgn0032780	over	Df(2L)ED1231/+	FBab0031595
CG9987	FBgn0032781	partially	Df(2L)ED1231/+	FBab0031595
Rab9	FBgn0032782	non	Df(2L)ED1231/+	FBab0031595
CG10237	FBgn0032783	non	Df(2L)ED1231/+	FBab0031595
CG10026	FBgn0032785	partially	Df(2L)ED1231/+	FBab0031595
CG10747	FBgn0032845	non	Df(2L)ED1305/+	FBab0031677
CG10721	FBgn0032846	partially	Df(2L)ED1305/+	FBab0031677
Taf13	FBgn0032847	non	Df(2L)ED1305/+	FBab0031677
nesd	FBgn0032848	partially	Df(2L)ED1305/+	FBab0031677
mRpS18B	FBgn0032849	non	Df(2L)ED1305/+	FBab0031677
Kua	FBgn0032850	partially	Df(2L)ED1305/+	FBab0031677
CG17571	FBgn0032947	non	Df(2L)ED1305/+	FBab0031677
yip2	FBgn0040064	non	Df(2L)ED695/+	FBab0032434
dyn-p25	FBgn0040228	non	Df(2L)ED800/+	FBab0032555
SC35	FBgn0040286	partially	Df(2L)ED775/+	FBab0032526
SC35	FBgn0040286	fully	Df(2L)ED776/+	FBab0032527
CG17567	FBgn0040994	non	Df(2L)ED1231/+	FBab0031595
TepII	FBgn0041182	partially	Df(2L)ED499/+	FBab0032212
yellow-c	FBgn0041713	non	Df(2L)ED800/+	FBab0032555
Pax	FBgn0041789	non	Df(2L)ED1231/+	FBab0031595
CG13773	FBgn0042092	non	Df(2L)ED7007/+	FBab0032442
CR18854	FBgn0042174	non	Df(2L)ED695/+	FBab0032434
CG17376	FBgn0042189	partially	Df(2L)ED7007/+	FBab0032442
Chrac-14	FBgn0043002	non	Df(2L)ED623/+	FBab0032351
vir-1	FBgn0043841	anti	Df(2L)ED775/+	FBab0032526
slam	FBgn0043854	partially	Df(2L)ED385/+	FBab0032081
bru-2	FBgn0043904	non	Df(2L)ED775/+	FBab0032526
yuri	FBgn0045842	partially	Df(2L)ED800/+	FBab0032555
Liprin-alpha	FBgn0046704	partially	Df(2L)ED7007/+	FBab0032442
stai	FBgn0051641	non	Df(2L)ED385/+	FBab0032081
Nnf1b	FBgn0051658	anti	Df(2L)ED62/+	FBab0032347
Nnf1b	FBgn0051658	non	Df(2L)ED80/+	FBab0032554
Nnf1b	FBgn0051658	non	Df(2L)ED87/+	FBab0032631
CG31710	FBgn0051710	partially	Df(2L)ED695/+	FBab0032434
bru-2	FBgn0051763	non	Df(2L)ED775/+	FBab0032526
CG31769	FBgn0051769	over	Df(2L)ED793/+	FBab0032546
Ndae1	FBgn0051906	partially	Df(2L)ED489/+	FBab0032201
CG31913	FBgn0051913	over	Df(2L)ED478/+ and Df(2L)EDHsp60c/+	FBab0032188 and Df(2L)EDHsp60c/+
CG32829	FBgn0052829	fully	Df(2L)ED7007/+	FBab0032442
wb	FBgn0052970	over	Df(2L)ED793/+	FBab0032546
lectin-37Da	FBgn0053532	over	Df(2L)ED1231/+	FBab0031595
lectin-37Db	FBgn0053533	partially	Df(2L)ED1231/+	FBab0031595
nimB3	FBgn0054003	over	Df(2L)ED793/+	FBab0032546
CG40174	FBgn0058174	fully	Df(2L)ED1305/+	FBab0031677
dbr	FBgn0067779	non	Df(2L)ED2809/+	FBab0031984
Rapgap1	FBgn0085403	partially	Df(2L)ED475/+	FBab0032185
Rapgap1	FBgn0085403	partially	Df(2L)ED478/+ and Df(2L)EDHsp60c/+	FBab0032188 and Df(2L)EDHsp60c/+
Rapgap1	FBgn0085403	non	Df(2L)ED489/+	FBab0032201
Rapgap1	FBgn0085403	partially	Df(2L)ED499/+	FBab0032212
CG34380	FBgn0085409	fully	Df(2L)ED385/+	FBab0032081
nub	FBgn0085424	partially	Df(2L)ED775/+	FBab0032526
nub	FBgn0085424	fully	Df(2L)ED776/+	FBab0032527
nub	FBgn0085424	partially	Df(2L)ED777/+	FBab0032528
lmg	FBgn0085469	partially	Df(2L)ED623/+	FBab0032351
KH1	FBgn0086130	non	Df(2L)ED62/+	FBab0032347
KH1	FBgn0086130	non	Df(2L)ED80/+	FBab0032554
KH1	FBgn0086130	non	Df(2L)ED87/+	FBab0032631
psd	FBgn0086265	anti	Df(2L)ED292/+	FBab0031995
Vm26Ac	FBgn0086266	non	Df(2L)ED292/+	FBab0031995
l(2)k09022	FBgn0086451	partially	Df(2L)ED7007/+	FBab0032442
UK114	FBgn0086691	non	Df(2L)ED800/+	FBab0032555
mol	FBgn0086711	non	Df(2L)ED800/+	FBab0032555
ico	FBgn0243517	partially	Df(2L)ED489/+	FBab0032201

## Sheet: Male
One-dose gene	FlyBase gene ID	Compensation	Measured in	FlyBase abberation ID
ade2	FBgn0000052	partially	Df(2L)ED385/+	FBab0032081
Adh	FBgn0000055	partially	Df(2L)ED793/+	FBab0032546
Adh	FBgn0000055	non	Df(2L)ED800/+	FBab0032555
aret	FBgn0000114	non	Df(2L)ED775/+	FBab0032526
Pka-C1	FBgn0000273	over	Df(2L)ED695/+	FBab0032434
chic	FBgn0000308	non	Df(2L)ED292/+	FBab0031995
chic	FBgn0000308	partially	Df(2L)ED385/+	FBab0032081
ck	FBgn0000317	partially	Df(2L)ED800/+	FBab0032555
Pkg21D	FBgn0000442	fully	Df(2L)ED62/+	FBab0032347
Pkg21D	FBgn0000442	partially	Df(2L)ED80/+	FBab0032554
Pkg21D	FBgn0000442	fully	Df(2L)ED87/+	FBab0032631
Gal	FBgn0001089	anti	Df(2L)ED385/+	FBab0032081
Glt	FBgn0001114	non	Df(2L)ED623/+	FBab0032351
Gpdh	FBgn0001128	non	Df(2L)ED292/+	FBab0031995
grk	FBgn0001137	non	Df(2L)ED623/+	FBab0032351
ifc	FBgn0001941	non	Df(2L)ED385/+	FBab0032081
eIF-4a	FBgn0001942	non	Df(2L)ED385/+	FBab0032081
nimC3	FBgn0001967	fully	Df(2L)ED793/+	FBab0032546
Pgant35A	FBgn0001970	non	Df(2L)ED793/+	FBab0032546
l(2)35Bd	FBgn0001974	partially	Df(2L)ED800/+	FBab0032555
l(2)35Bg	FBgn0001977	non	Df(2L)ED800/+	FBab0032555
stc	FBgn0001978	non	Df(2L)ED800/+	FBab0032555
Cul-3	FBgn0001980	partially	Df(2L)ED800/+	FBab0032555
Acp26Aa	FBgn0002855	non	Df(2L)ED280/+	FBab0031983
Acp26Aa	FBgn0002855	non	Df(2L)ED292/+	FBab0031995
Acp26Ab	FBgn0002856	non	Df(2L)ED280/+	FBab0031983
Acp26Ab	FBgn0002856	non	Df(2L)ED292/+	FBab0031995
ninaC	FBgn0002938	non	Df(2L)ED489/+	FBab0032201
osp	FBgn0003016	partially	Df(2L)ED793/+	FBab0032546
osp	FBgn0003016	partially	Df(2L)ED800/+	FBab0032555
prd	FBgn0003145	fully	Df(2L)ED775/+	FBab0032526
RanGap	FBgn0003346	partially	Df(2L)ED1231/+	FBab0031595
spir	FBgn0003475	non	Df(2L)ED1305/+	FBab0031677
Top2	FBgn0003732	anti	Df(2L)ED1231/+	FBab0031595
Uro	FBgn0003961	non	Df(2L)ED499/+	FBab0032212
Vm26Aa	FBgn0003979	non	Df(2L)ED292/+	FBab0031995
Vm26Ab	FBgn0003980	anti	Df(2L)ED292/+	FBab0031995
neb	FBgn0004374	partially	Df(2L)ED1305/+	FBab0031677
Su(H)	FBgn0004837	partially	Df(2L)ED800/+	FBab0032555
Hrb27C	FBgn0004838	partially	Df(2L)ED7007/+	FBab0032442
RpS2	FBgn0004867	partially	Df(2L)ED695/+	FBab0032434
Hnf4	FBgn0004914	non	Df(2L)ED623/+	FBab0032351
Ets21C	FBgn0005660	fully	Df(2L)ED62/+	FBab0032347
noc	FBgn0005771	partially	Df(2L)ED793/+	FBab0032546
noc	FBgn0005771	partially	Df(2L)ED800/+	FBab0032555
brat	FBgn0010300	partially	Df(2L)ED1231/+	FBab0031595
pigeon	FBgn0010309	partially	Df(2L)ED1231/+	FBab0031595
TfIIS	FBgn0010422	partially	Df(2L)ED800/+	FBab0032555
bun	FBgn0010460	partially	Df(2L)ED775/+	FBab0032526
bun	FBgn0010460	partially	Df(2L)ED776/+	FBab0032527
bun	FBgn0010460	partially	Df(2L)ED777/+	FBab0032528
l(2)01810	FBgn0010497	partially	Df(2L)ED775/+	FBab0032526
Bka	FBgn0010520	non	Df(2L)ED695/+	FBab0032434
dock	FBgn0010583	partially	Df(2L)ED62/+	FBab0032347
dock	FBgn0010583	non	Df(2L)ED80/+	FBab0032554
dock	FBgn0010583	partially	Df(2L)ED87/+	FBab0032631
lwr	FBgn0010602	non	Df(2L)ED62/+	FBab0032347
pelo	FBgn0011207	non	Df(2L)ED695/+	FBab0032434
ms(2)35Ci	FBgn0011239	non	Df(2L)ED800/+	FBab0032555
Hsp60B	FBgn0011244	non	Df(2L)ED62/+	FBab0032347
Hsp60B	FBgn0011244	non	Df(2L)ED80/+	FBab0032554
Hsp60B	FBgn0011244	non	Df(2L)ED87/+	FBab0032631
Sema-1a	FBgn0011259	partially	Df(2L)ED623/+	FBab0032351
Pbprp5	FBgn0011283	non	Df(2L)ED475/+	FBab0032185
Pbprp5	FBgn0011283	partially	Df(2L)ED478/+ and Df(2L)EDHsp60c/+	FBab0032188 and Df(2L)EDHsp60c/+
Pbprp5	FBgn0011283	non	Df(2L)ED489/+	FBab0032201
Pbprp5	FBgn0011283	partially	Df(2L)ED499/+	FBab0032212
Taf11	FBgn0011291	non	Df(2L)ED695/+	FBab0032434
La	FBgn0011638	non	Df(2L)ED1305/+	FBab0031677
wee	FBgn0011737	non	Df(2L)ED7007/+	FBab0032442
Mst35Ba	FBgn0013300	non	Df(2L)ED800/+	FBab0032555
Mst35Bb	FBgn0013301	non	Df(2L)ED800/+	FBab0032555
CG13397	FBgn0014417	fully	Df(2L)ED623/+	FBab0032351
hoip	FBgn0015393	fully	Df(2L)ED695/+	FBab0032434
kek1	FBgn0015399	partially	Df(2L)ED775/+	FBab0032526
kek1	FBgn0015399	partially	Df(2L)ED776/+	FBab0032527
kek1	FBgn0015399	partially	Df(2L)ED777/+	FBab0032528
Clp	FBgn0015621	fully	Df(2L)ED62/+	FBab0032347
Clp	FBgn0015621	partially	Df(2L)ED80/+	FBab0032554
Clp	FBgn0015621	fully	Df(2L)ED87/+	FBab0032631
Cpr	FBgn0015623	non	Df(2L)ED385/+	FBab0032081
nrv1	FBgn0015776	partially	Df(2L)ED7007/+	FBab0032442
nrv2	FBgn0015777	non	Df(2L)ED7007/+	FBab0032442
Rab14	FBgn0015791	non	Df(2L)ED793/+	FBab0032546
Rab6	FBgn0015797	partially	Df(2L)ED775/+	FBab0032526
rtGEF	FBgn0015803	partially	Df(2L)ED1305/+	FBab0031677
Acer	FBgn0016122	non	Df(2L)ED623/+	FBab0032351
Lectin-galC1	FBgn0016675	anti	Df(2L)ED1231/+	FBab0031595
smi35A	FBgn0016930	partially	Df(2L)ED793/+	FBab0032546
Rca1	FBgn0017551	non	Df(2L)ED7007/+	FBab0032442
drongo	FBgn0020304	non	Df(2L)ED80/+	FBab0032554
drongo	FBgn0020304	partially	Df(2L)ED87/+	FBab0032631
Vha68-2	FBgn0020367	non	Df(2L)ED775/+	FBab0032526
Vha68-2	FBgn0020367	partially	Df(2L)ED776/+	FBab0032527
Vha68-2	FBgn0020367	partially	Df(2L)ED777/+	FBab0032528
Elf	FBgn0020443	non	Df(2L)ED775/+	FBab0032526
Elf	FBgn0020443	non	Df(2L)ED776/+	FBab0032527
emb	FBgn0020497	non	Df(2L)ED623/+	FBab0032351
kraken	FBgn0020545	over	Df(2L)ED87/+	FBab0032631
Gef26	FBgn0021873	non	Df(2L)ED385/+	FBab0032081
Nle	FBgn0021874	fully	Df(2L)ED62/+	FBab0032347
Nle	FBgn0021874	over	Df(2L)ED80/+	FBab0032554
Nle	FBgn0021874	over	Df(2L)ED87/+	FBab0032631
zf30C	FBgn0022720	non	Df(2L)ED695/+	FBab0032434
Pph13	FBgn0023489	over	Df(2L)ED62/+	FBab0032347
Pph13	FBgn0023489	partially	Df(2L)ED80/+	FBab0032554
Pph13	FBgn0023489	partially	Df(2L)ED87/+	FBab0032631
vig	FBgn0024183	non	Df(2L)ED800/+	FBab0032555
sip1	FBgn0024191	partially	Df(2L)ED478/+ and Df(2L)EDHsp60c/+	FBab0032188 and Df(2L)EDHsp60c/+
Hs2st	FBgn0024230	non	Df(2L)ED1231/+	FBab0031595
dnt	FBgn0024245	fully	Df(2L)ED1231/+	FBab0031595
Srp54	FBgn0024285	non	Df(2L)ED695/+	FBab0032434
Slob	FBgn0024290	partially	Df(2L)ED499/+	FBab0032212
und	FBgn0025117	non	Df(2L)ED695/+	FBab0032434
GRHR	FBgn0025595	partially	Df(2L)ED7007/+	FBab0032442
LKR	FBgn0025687	non	Df(2L)ED499/+	FBab0032212
santa-maria	FBgn0025697	partially	Df(2L)ED475/+	FBab0032185
santa-maria	FBgn0025697	non	Df(2L)ED478/+ and Df(2L)EDHsp60c/+	FBab0032188 and Df(2L)EDHsp60c/+
santa-maria	FBgn0025697	non	Df(2L)ED489/+	FBab0032201
santa-maria	FBgn0025697	non	Df(2L)ED499/+	FBab0032212
CG5885	FBgn0025700	non	Df(2L)ED695/+	FBab0032434
mtm	FBgn0025742	partially	Df(2L)ED385/+	FBab0032081
homer	FBgn0025777	non	Df(2L)ED7007/+	FBab0032442
nop5	FBgn0026196	non	Df(2L)ED7007/+	FBab0032442
Eaat2	FBgn0026438	non	Df(2L)ED62/+	FBab0032347
Eaat2	FBgn0026438	non	Df(2L)ED80/+	FBab0032554
Eaat2	FBgn0026438	non	Df(2L)ED87/+	FBab0032631
fu12	FBgn0026718	non	Df(2L)ED623/+	FBab0032351
Aats-thr	FBgn0027081	non	Df(2L)ED775/+	FBab0032526
bgm	FBgn0027348	partially	Df(2L)ED793/+	FBab0032546
rab3-GAP	FBgn0027505	non	Df(2L)ED775/+	FBab0032526
CG3975	FBgn0027559	partially	Df(2L)ED800/+	FBab0032555
nimB1	FBgn0027929	fully	Df(2L)ED793/+	FBab0032546
Akap200	FBgn0027932	non	Df(2L)ED623/+	FBab0032351
chm	FBgn0028387	non	Df(2L)ED489/+	FBab0032201
CG17834	FBgn0028394	non	Df(2L)ED623/+	FBab0032351
Kr-h2	FBgn0028419	partially	Df(2L)ED385/+	FBab0032081
Kr-h1	FBgn0028420	partially	Df(2L)ED385/+	FBab0032081
JhI-21	FBgn0028425	partially	Df(2L)ED775/+	FBab0032526
ZnT35C	FBgn0028516	non	Df(2L)ED800/+	FBab0032555
CG15293	FBgn0028526	partially	Df(2L)ED793/+	FBab0032546
l(2)34Fd	FBgn0028529	non	Df(2L)ED793/+	FBab0032546
mTTF	FBgn0028530	partially	Df(2L)ED793/+	FBab0032546
CG15286	FBgn0028531	non	Df(2L)ED793/+	FBab0032546
l(2)35Be	FBgn0028535	partially	Df(2L)ED800/+	FBab0032555
CG31775	FBgn0028537	partially	Df(2L)ED800/+	FBab0032555
nimB2	FBgn0028543	partially	Df(2L)ED793/+	FBab0032546
x16	FBgn0028554	partially	Df(2L)ED7007/+	FBab0032442
Nckx30C	FBgn0028704	partially	Df(2L)ED695/+	FBab0032434
CSN1a	FBgn0028838	partially	Df(2L)ED800/+	FBab0032555
CG15260	FBgn0028850	non	Df(2L)ED800/+	FBab0032555
CG15262	FBgn0028852	partially	Df(2L)ED800/+	FBab0032555
CG15263	FBgn0028853	non	Df(2L)ED800/+	FBab0032555
CG15282	FBgn0028855	over	Df(2L)ED800/+	FBab0032555
l(2)35Cc	FBgn0028860	partially	Df(2L)ED800/+	FBab0032555
CG4701	FBgn0028868	non	Df(2L)ED800/+	FBab0032555
CG4691	FBgn0028870	non	Df(2L)ED800/+	FBab0032555
CG15270	FBgn0028879	partially	Df(2L)ED800/+	FBab0032555
CG4218	FBgn0028881	non	Df(2L)ED793/+	FBab0032546
CG4218	FBgn0028881	non	Df(2L)ED800/+	FBab0032555
CG15279	FBgn0028886	partially	Df(2L)ED800/+	FBab0032555
CG17341	FBgn0028906	fully	Df(2L)ED793/+	FBab0032546
CG3473	FBgn0028913	non	Df(2L)ED793/+	FBab0032546
CG3473	FBgn0028913	non	Df(2L)ED800/+	FBab0032555
l(2)34Fc	FBgn0028915	non	Df(2L)ED793/+	FBab0032546
ms(2)34Fe	FBgn0028918	non	Df(2L)ED793/+	FBab0032546
NC2beta	FBgn0028926	non	Df(2L)ED800/+	FBab0032555
nimB5	FBgn0028936	fully	Df(2L)ED793/+	FBab0032546
Cyp28a5	FBgn0028940	partially	Df(2L)ED793/+	FBab0032546
slmo	FBgn0029161	partially	Df(2L)ED385/+	FBab0032081
FKBP59	FBgn0029174	non	Df(2L)ED695/+	FBab0032434
galectin	FBgn0031213	fully	Df(2L)ED2809/+	FBab0031984
Spp	FBgn0031260	non	Df(2L)ED62/+	FBab0032347
nAcRbeta-21C	FBgn0031261	fully	Df(2L)ED62/+	FBab0032347
CG2789	FBgn0031263	non	Df(2L)ED62/+	FBab0032347
CG11835	FBgn0031264	non	Df(2L)ED62/+	FBab0032347
CG2794	FBgn0031265	non	Df(2L)ED62/+	FBab0032347
Ipk2	FBgn0031267	fully	Df(2L)ED62/+	FBab0032347
Ipk2	FBgn0031267	partially	Df(2L)ED80/+	FBab0032554
Ipk2	FBgn0031267	partially	Df(2L)ED87/+	FBab0032631
cold	FBgn0031268	partially	Df(2L)ED62/+	FBab0032347
cold	FBgn0031268	partially	Df(2L)ED80/+	FBab0032554
cold	FBgn0031268	non	Df(2L)ED87/+	FBab0032631
GABA-B-R3	FBgn0031275	fully	Df(2L)ED62/+	FBab0032347
GABA-B-R3	FBgn0031275	partially	Df(2L)ED80/+	FBab0032554
GABA-B-R3	FBgn0031275	partially	Df(2L)ED87/+	FBab0032631
CG12506	FBgn0031276	non	Df(2L)ED62/+	FBab0032347
CG12506	FBgn0031276	non	Df(2L)ED80/+	FBab0032554
CG12506	FBgn0031276	partially	Df(2L)ED87/+	FBab0032631
CG13947	FBgn0031277	anti	Df(2L)ED62/+	FBab0032347
CG13947	FBgn0031277	non	Df(2L)ED80/+	FBab0032554
CG13947	FBgn0031277	partially	Df(2L)ED87/+	FBab0032631
CG3544	FBgn0031279	non	Df(2L)ED62/+	FBab0032347
CG3544	FBgn0031279	non	Df(2L)ED80/+	FBab0032554
CG3544	FBgn0031279	non	Df(2L)ED87/+	FBab0032631
pex12	FBgn0031282	fully	Df(2L)ED62/+	FBab0032347
pex12	FBgn0031282	partially	Df(2L)ED80/+	FBab0032554
pex12	FBgn0031282	partially	Df(2L)ED87/+	FBab0032631
CG3662	FBgn0031285	non	Df(2L)ED62/+	FBab0032347
CG3662	FBgn0031285	non	Df(2L)ED80/+	FBab0032554
CG3662	FBgn0031285	non	Df(2L)ED87/+	FBab0032631
CG3862	FBgn0031286	fully	Df(2L)ED62/+	FBab0032347
CG3862	FBgn0031286	partially	Df(2L)ED80/+	FBab0032554
CG3862	FBgn0031286	partially	Df(2L)ED87/+	FBab0032631
CG4291	FBgn0031287	non	Df(2L)ED87/+	FBab0032631
CG14011	FBgn0031722	non	Df(2L)ED478/+ and Df(2L)EDHsp60c/+	FBab0032188 and Df(2L)EDHsp60c/+
CG7251	FBgn0031723	non	Df(2L)ED478/+ and Df(2L)EDHsp60c/+	FBab0032188 and Df(2L)EDHsp60c/+
CG18266	FBgn0031724	non	Df(2L)ED478/+ and Df(2L)EDHsp60c/+	FBab0032188 and Df(2L)EDHsp60c/+
Hsp60C	FBgn0031728	non	Df(2L)ED478/+ and Df(2L)EDHsp60c/+	FBab0032188 and Df(2L)EDHsp60c/+
CG12511	FBgn0031729	fully	Df(2L)ED478/+ and Df(2L)EDHsp60c/+	FBab0032188 and Df(2L)EDHsp60c/+
CG7236	FBgn0031730	fully	Df(2L)ED478/+ and Df(2L)EDHsp60c/+	FBab0032188 and Df(2L)EDHsp60c/+
CG14006	FBgn0031733	anti	Df(2L)ED478/+ and Df(2L)EDHsp60c/+	FBab0032188 and Df(2L)EDHsp60c/+
CG11147	FBgn0031734	partially	Df(2L)ED478/+ and Df(2L)EDHsp60c/+	FBab0032188 and Df(2L)EDHsp60c/+
CG11030	FBgn0031736	non	Df(2L)ED478/+ and Df(2L)EDHsp60c/+	FBab0032188 and Df(2L)EDHsp60c/+
obst-E	FBgn0031737	partially	Df(2L)ED478/+ and Df(2L)EDHsp60c/+	FBab0032188 and Df(2L)EDHsp60c/+
CG9171	FBgn0031738	non	Df(2L)ED478/+ and Df(2L)EDHsp60c/+	FBab0032188 and Df(2L)EDHsp60c/+
CG14005	FBgn0031739	over	Df(2L)ED280/+	FBab0031983
CG14005	FBgn0031739	over	Df(2L)ED292/+	FBab0031995
CG14005	FBgn0031739	fully	Df(2L)ED478/+ and Df(2L)EDHsp60c/+	FBab0032188 and Df(2L)EDHsp60c/+
CG7239	FBgn0031740	non	Df(2L)ED280/+	FBab0031983
CG7239	FBgn0031740	anti	Df(2L)ED292/+	FBab0031995
CG7239	FBgn0031740	non	Df(2L)ED478/+ and Df(2L)EDHsp60c/+	FBab0032188 and Df(2L)EDHsp60c/+
CG11034	FBgn0031741	non	Df(2L)ED280/+	FBab0031983
CG11034	FBgn0031741	non	Df(2L)ED292/+	FBab0031995
CG11034	FBgn0031741	non	Df(2L)ED478/+ and Df(2L)EDHsp60c/+	FBab0032188 and Df(2L)EDHsp60c/+
CG9029	FBgn0031746	partially	Df(2L)ED280/+	FBab0031983
CG9029	FBgn0031746	partially	Df(2L)ED292/+	FBab0031995
CG14000	FBgn0031749	non	Df(2L)ED292/+	FBab0031995
CG9016	FBgn0031751	partially	Df(2L)ED292/+	FBab0031995
CG9044	FBgn0031752	non	Df(2L)ED292/+	FBab0031995
CG13999	FBgn0031753	non	Df(2L)ED292/+	FBab0031995
Ucp4C	FBgn0031757	partially	Df(2L)ED292/+	FBab0031995
Ucp4B	FBgn0031758	partially	Df(2L)ED292/+	FBab0031995
lid	FBgn0031759	partially	Df(2L)ED385/+	FBab0032081
CG9107	FBgn0031764	partially	Df(2L)ED385/+	FBab0032081
CG12393	FBgn0031768	partially	Df(2L)ED385/+	FBab0032081
CG9140	FBgn0031771	non	Df(2L)ED385/+	FBab0032081
CG13994	FBgn0031772	partially	Df(2L)ED385/+	FBab0032081
Fbw5	FBgn0031773	partially	Df(2L)ED385/+	FBab0032081
CG9147	FBgn0031774	non	Df(2L)ED385/+	FBab0032081
CG13993	FBgn0031776	partially	Df(2L)ED385/+	FBab0032081
CG9154	FBgn0031777	non	Df(2L)ED385/+	FBab0032081
CR9162	FBgn0031778	over	Df(2L)ED385/+	FBab0032081
CG9175	FBgn0031779	partially	Df(2L)ED385/+	FBab0032081
Arc-p20	FBgn0031781	non	Df(2L)ED385/+	FBab0032081
WDR79	FBgn0031782	fully	Df(2L)ED385/+	FBab0032081
CG9222	FBgn0031784	non	Df(2L)ED385/+	FBab0032081
CG13991	FBgn0031785	non	Df(2L)ED385/+	FBab0032081
CG13989	FBgn0031786	partially	Df(2L)ED385/+	FBab0032081
CG9486	FBgn0031791	partially	Df(2L)ED385/+	FBab0032081
CG13983	FBgn0031792	over	Df(2L)ED385/+	FBab0032081
Ddr	FBgn0031796	partially	Df(2L)ED385/+	FBab0032081
Pez	FBgn0031799	non	Df(2L)ED385/+	FBab0032081
CG9497	FBgn0031800	non	Df(2L)ED385/+	FBab0032081
CG9498	FBgn0031801	partially	Df(2L)ED385/+	FBab0032081
CG42368	FBgn0031807	fully	Df(2L)ED385/+	FBab0032081
CG42369	FBgn0031810	non	Df(2L)ED385/+	FBab0032081
CG13982	FBgn0031811	fully	Df(2L)ED385/+	FBab0032081
l(2)k11101	FBgn0031812	partially	Df(2L)ED385/+	FBab0032081
CG9527	FBgn0031813	anti	Df(2L)ED385/+	FBab0032081
retm	FBgn0031814	anti	Df(2L)ED385/+	FBab0032081
frj	FBgn0031815	non	Df(2L)ED385/+	FBab0032081
CG16947	FBgn0031816	fully	Df(2L)ED385/+	FBab0032081
CG11188	FBgn0031851	partially	Df(2L)ED7007/+	FBab0032442
TTLL3B	FBgn0031853	non	Df(2L)ED7007/+	FBab0032442
CG11221	FBgn0031855	partially	Df(2L)ED7007/+	FBab0032442
CG11322	FBgn0031856	non	Df(2L)ED7007/+	FBab0032442
CG17378	FBgn0031858	partially	Df(2L)ED7007/+	FBab0032442
CG17377	FBgn0031859	non	Df(2L)ED7007/+	FBab0032442
CG11236	FBgn0031860	partially	Df(2L)ED7007/+	FBab0032442
CG17375	FBgn0031861	non	Df(2L)ED7007/+	FBab0032442
Nha1	FBgn0031865	partially	Df(2L)ED7007/+	FBab0032442
neuroligin	FBgn0031866	non	Df(2L)ED7007/+	FBab0032442
CG18304	FBgn0031869	partially	Df(2L)ED7007/+	FBab0032442
CG10158	FBgn0031871	non	Df(2L)ED7007/+	FBab0032442
Atac1	FBgn0031876	partially	Df(2L)ED7007/+	FBab0032442
sip2	FBgn0031878	non	Df(2L)ED7007/+	FBab0032442
CG4502	FBgn0031896	non	Df(2L)ED489/+	FBab0032201
CG13784	FBgn0031897	non	Df(2L)ED489/+	FBab0032201
Ndae1	FBgn0031899	non	Df(2L)ED489/+	FBab0032201
Wnt6	FBgn0031902	partially	Df(2L)ED489/+	FBab0032201
CG5149	FBgn0031904	non	Df(2L)ED489/+	FBab0032201
CG5155	FBgn0031905	non	Df(2L)ED489/+	FBab0032201
CG5171	FBgn0031907	non	Df(2L)ED489/+	FBab0032201
CG5177	FBgn0031908	non	Df(2L)ED489/+	FBab0032201
CG5181	FBgn0031909	non	Df(2L)ED489/+	FBab0032201
CG5261	FBgn0031912	partially	Df(2L)ED475/+	FBab0032185
CG5261	FBgn0031912	non	Df(2L)ED489/+	FBab0032201
CG5261	FBgn0031912	non	Df(2L)ED499/+	FBab0032212
CG5958	FBgn0031913	partially	Df(2L)ED475/+	FBab0032185
CG5958	FBgn0031913	partially	Df(2L)ED489/+	FBab0032201
CG5958	FBgn0031913	partially	Df(2L)ED499/+	FBab0032212
CG5973	FBgn0031914	non	Df(2L)ED475/+	FBab0032185
CG5973	FBgn0031914	non	Df(2L)ED478/+ and Df(2L)EDHsp60c/+	FBab0032188 and Df(2L)EDHsp60c/+
CG5973	FBgn0031914	non	Df(2L)ED489/+	FBab0032201
CG5973	FBgn0031914	anti	Df(2L)ED499/+	FBab0032212
CG42533	FBgn0031919	partially	Df(2L)ED475/+	FBab0032185
CG42533	FBgn0031919	non	Df(2L)ED478/+ and Df(2L)EDHsp60c/+	FBab0032188 and Df(2L)EDHsp60c/+
CG42533	FBgn0031919	non	Df(2L)ED489/+	FBab0032201
CG42533	FBgn0031919	non	Df(2L)ED499/+	FBab0032212
CG6441	FBgn0031920	partially	Df(2L)ED475/+	FBab0032185
CG6441	FBgn0031920	non	Df(2L)ED478/+ and Df(2L)EDHsp60c/+	FBab0032188 and Df(2L)EDHsp60c/+
CG6441	FBgn0031920	non	Df(2L)ED489/+	FBab0032201
CG6441	FBgn0031920	non	Df(2L)ED499/+	FBab0032212
CG42533	FBgn0031921	partially	Df(2L)ED475/+	FBab0032185
CG42533	FBgn0031921	partially	Df(2L)ED478/+ and Df(2L)EDHsp60c/+	FBab0032188 and Df(2L)EDHsp60c/+
CG42533	FBgn0031921	partially	Df(2L)ED489/+	FBab0032201
CG42533	FBgn0031921	partially	Df(2L)ED499/+	FBab0032212
Cyp4d21	FBgn0031925	anti	Df(2L)ED499/+	FBab0032212
CG13792	FBgn0031927	partially	Df(2L)ED499/+	FBab0032212
CG18585	FBgn0031929	non	Df(2L)ED499/+	FBab0032212
Ntl	FBgn0031934	partially	Df(2L)ED499/+	FBab0032212
CG7211	FBgn0031941	partially	Df(2L)ED499/+	FBab0032212
CG7203	FBgn0031942	non	Df(2L)ED499/+	FBab0032212
CG7196	FBgn0031944	partially	Df(2L)ED499/+	FBab0032212
CG7164	FBgn0031946	partially	Df(2L)ED499/+	FBab0032212
CG7154	FBgn0031947	partially	Df(2L)ED499/+	FBab0032212
Herp	FBgn0031950	non	Df(2L)ED499/+	FBab0032212
d	FBgn0032045	partially	Df(2L)ED623/+	FBab0032351
CG13088	FBgn0032047	partially	Df(2L)ED623/+	FBab0032351
Dh31	FBgn0032048	partially	Df(2L)ED623/+	FBab0032351
Bace	FBgn0032049	non	Df(2L)ED623/+	FBab0032351
CG13096	FBgn0032050	non	Df(2L)ED623/+	FBab0032351
CG13097	FBgn0032051	partially	Df(2L)ED623/+	FBab0032351
CG13089	FBgn0032052	non	Df(2L)ED623/+	FBab0032351
mRpL51	FBgn0032053	non	Df(2L)ED623/+	FBab0032351
CG13090	FBgn0032054	partially	Df(2L)ED623/+	FBab0032351
CG13091	FBgn0032055	partially	Df(2L)ED623/+	FBab0032351
PrBP	FBgn0032059	non	Df(2L)ED623/+	FBab0032351
Trs23	FBgn0032060	non	Df(2L)ED623/+	FBab0032351
CG4364	FBgn0032138	non	Df(2L)ED695/+	FBab0032434
CG13116	FBgn0032139	non	Df(2L)ED695/+	FBab0032434
CG13117	FBgn0032140	non	Df(2L)ED695/+	FBab0032434
CG17633	FBgn0032144	non	Df(2L)ED695/+	FBab0032434
IP3K1	FBgn0032147	non	Df(2L)ED695/+	FBab0032434
CG4036	FBgn0032149	partially	Df(2L)ED695/+	FBab0032434
CG5924	FBgn0032154	partially	Df(2L)ED695/+	FBab0032434
CG13124	FBgn0032156	partially	Df(2L)ED695/+	FBab0032434
Etl1	FBgn0032157	partially	Df(2L)ED695/+	FBab0032434
Tom70	FBgn0032397	non	Df(2L)ED775/+	FBab0032526
CG6766	FBgn0032398	non	Df(2L)ED775/+	FBab0032526
CG6785	FBgn0032399	partially	Df(2L)ED775/+	FBab0032526
CG6770	FBgn0032400	partially	Df(2L)ED775/+	FBab0032526
CG14945	FBgn0032402	partially	Df(2L)ED775/+	FBab0032526
RpL7-like	FBgn0032404	non	Df(2L)ED775/+	FBab0032526
CG14946	FBgn0032405	non	Df(2L)ED775/+	FBab0032526
CG5325	FBgn0032407	partially	Df(2L)ED775/+	FBab0032526
Ced-12	FBgn0032409	partially	Df(2L)ED775/+	FBab0032526
Phae1	FBgn0032412	partially	Df(2L)ED775/+	FBab0032526
Phae2	FBgn0032413	non	Df(2L)ED775/+	FBab0032526
CG17217	FBgn0032419	non	Df(2L)ED775/+	FBab0032526
CG6583	FBgn0032420	partially	Df(2L)ED775/+	FBab0032526
crok	FBgn0032421	partially	Df(2L)ED775/+	FBab0032526
atilla	FBgn0032422	anti	Df(2L)ED775/+	FBab0032526
CG17010	FBgn0032424	non	Df(2L)ED775/+	FBab0032526
CG6405	FBgn0032428	partially	Df(2L)ED775/+	FBab0032526
CG5446	FBgn0032429	non	Df(2L)ED775/+	FBab0032526
CG5435	FBgn0032431	non	Df(2L)ED775/+	FBab0032526
Oatp33Ea	FBgn0032433	non	Df(2L)ED775/+	FBab0032526
Oatp33Ea	FBgn0032433	partially	Df(2L)ED776/+	FBab0032527
Oatp33Eb	FBgn0032435	non	Df(2L)ED775/+	FBab0032526
Oatp33Eb	FBgn0032435	partially	Df(2L)ED776/+	FBab0032527
CG5525	FBgn0032444	non	Df(2L)ED775/+	FBab0032526
CG5525	FBgn0032444	partially	Df(2L)ED776/+	FBab0032527
CG5525	FBgn0032444	non	Df(2L)ED777/+	FBab0032528
CG6153	FBgn0032445	non	Df(2L)ED775/+	FBab0032526
CG6153	FBgn0032445	non	Df(2L)ED776/+	FBab0032527
CG6153	FBgn0032445	non	Df(2L)ED777/+	FBab0032528
PICK1	FBgn0032447	partially	Df(2L)ED775/+	FBab0032526
PICK1	FBgn0032447	partially	Df(2L)ED776/+	FBab0032527
PICK1	FBgn0032447	partially	Df(2L)ED777/+	FBab0032528
CG5781	FBgn0032448	non	Df(2L)ED775/+	FBab0032526
CG5781	FBgn0032448	non	Df(2L)ED776/+	FBab0032527
CG5781	FBgn0032448	non	Df(2L)ED777/+	FBab0032528
spict	FBgn0032451	partially	Df(2L)ED775/+	FBab0032526
spict	FBgn0032451	anti	Df(2L)ED776/+	FBab0032527
spict	FBgn0032451	non	Df(2L)ED777/+	FBab0032528
CG6180	FBgn0032453	non	Df(2L)ED775/+	FBab0032526
CG6180	FBgn0032453	non	Df(2L)ED776/+	FBab0032527
CG6180	FBgn0032453	partially	Df(2L)ED777/+	FBab0032528
CG5787	FBgn0032454	non	Df(2L)ED775/+	FBab0032526
CG5787	FBgn0032454	partially	Df(2L)ED776/+	FBab0032527
CG5787	FBgn0032454	partially	Df(2L)ED777/+	FBab0032528
CG5792	FBgn0032455	partially	Df(2L)ED775/+	FBab0032526
CG5792	FBgn0032455	non	Df(2L)ED776/+	FBab0032527
CG5792	FBgn0032455	partially	Df(2L)ED777/+	FBab0032528
MRP	FBgn0032456	non	Df(2L)ED775/+	FBab0032526
MRP	FBgn0032456	partially	Df(2L)ED776/+	FBab0032527
MRP	FBgn0032456	non	Df(2L)ED777/+	FBab0032528
CG15483	FBgn0032457	non	Df(2L)ED775/+	FBab0032526
CG15483	FBgn0032457	non	Df(2L)ED776/+	FBab0032527
CG15483	FBgn0032457	non	Df(2L)ED777/+	FBab0032528
CG16800	FBgn0032462	fully	Df(2L)ED775/+	FBab0032526
CG16800	FBgn0032462	partially	Df(2L)ED776/+	FBab0032527
CG16800	FBgn0032462	fully	Df(2L)ED777/+	FBab0032528
Ance-3	FBgn0032536	fully	Df(2L)ED793/+	FBab0032546
CG4480	FBgn0032553	non	Df(2L)ED800/+	FBab0032555
CG15278	FBgn0032554	non	Df(2L)ED800/+	FBab0032555
CG42313	FBgn0032555	partially	Df(2L)ED800/+	FBab0032555
CG17564	FBgn0032768	partially	Df(2L)ED1231/+	FBab0031595
CG10750	FBgn0032769	partially	Df(2L)ED1231/+	FBab0031595
CG13086	FBgn0032770	partially	Df(2L)ED1231/+	FBab0031595
CG17349	FBgn0032771	non	Df(2L)ED1231/+	FBab0031595
CG17350	FBgn0032772	non	Df(2L)ED1231/+	FBab0031595
fon	FBgn0032773	non	Df(2L)ED1231/+	FBab0031595
CG17549	FBgn0032774	non	Df(2L)ED1231/+	FBab0031595
CG17544	FBgn0032775	non	Df(2L)ED1231/+	FBab0031595
CG16771	FBgn0032779	non	Df(2L)ED1231/+	FBab0031595
CG9987	FBgn0032781	fully	Df(2L)ED1231/+	FBab0031595
Rab9	FBgn0032782	non	Df(2L)ED1231/+	FBab0031595
CG10237	FBgn0032783	non	Df(2L)ED1231/+	FBab0031595
CG10026	FBgn0032785	non	Df(2L)ED1231/+	FBab0031595
CG10747	FBgn0032845	partially	Df(2L)ED1305/+	FBab0031677
CG10721	FBgn0032846	partially	Df(2L)ED1305/+	FBab0031677
Taf13	FBgn0032847	non	Df(2L)ED1305/+	FBab0031677
nesd	FBgn0032848	non	Df(2L)ED1305/+	FBab0031677
mRpS18B	FBgn0032849	partially	Df(2L)ED1305/+	FBab0031677
Kua	FBgn0032850	non	Df(2L)ED1305/+	FBab0031677
CG13970	FBgn0032851	fully	Df(2L)ED1305/+	FBab0031677
CG17571	FBgn0032947	non	Df(2L)ED1305/+	FBab0031677
yip2	FBgn0040064	non	Df(2L)ED695/+	FBab0032434
lectin-21Ca	FBgn0040107	non	Df(2L)ED62/+	FBab0032347
lectin-21Ca	FBgn0040107	partially	Df(2L)ED80/+	FBab0032554
lectin-21Ca	FBgn0040107	fully	Df(2L)ED87/+	FBab0032631
dyn-p25	FBgn0040228	non	Df(2L)ED800/+	FBab0032555
SC35	FBgn0040286	partially	Df(2L)ED775/+	FBab0032526
SC35	FBgn0040286	fully	Df(2L)ED776/+	FBab0032527
ACXC	FBgn0040508	non	Df(2L)ED775/+	FBab0032526
ACXC	FBgn0040508	non	Df(2L)ED776/+	FBab0032527
ACXC	FBgn0040508	non	Df(2L)ED777/+	FBab0032528
CG13946	FBgn0040725	non	Df(2L)ED62/+	FBab0032347
CG13946	FBgn0040725	partially	Df(2L)ED80/+	FBab0032554
CG13946	FBgn0040725	partially	Df(2L)ED87/+	FBab0032631
CG17567	FBgn0040994	non	Df(2L)ED1231/+	FBab0031595
CG12617	FBgn0040996	non	Df(2L)ED1305/+	FBab0031677
TepII	FBgn0041182	partially	Df(2L)ED499/+	FBab0032212
Pkd2	FBgn0041195	partially	Df(2L)ED775/+	FBab0032526
yellow-c	FBgn0041713	anti	Df(2L)ED800/+	FBab0032555
Pax	FBgn0041789	non	Df(2L)ED1231/+	FBab0031595
CR18854	FBgn0042174	non	Df(2L)ED695/+	FBab0032434
CG17376	FBgn0042189	non	Df(2L)ED7007/+	FBab0032442
vir-1	FBgn0043841	anti	Df(2L)ED775/+	FBab0032526
bru-2	FBgn0043904	partially	Df(2L)ED775/+	FBab0032526
yuri	FBgn0045842	partially	Df(2L)ED800/+	FBab0032555
Liprin-alpha	FBgn0046704	non	Df(2L)ED7007/+	FBab0032442
CG31639	FBgn0051639	non	Df(2L)ED385/+	FBab0032081
stai	FBgn0051641	partially	Df(2L)ED385/+	FBab0032081
CG31644	FBgn0051644	partially	Df(2L)ED280/+	FBab0031983
CG31644	FBgn0051644	non	Df(2L)ED292/+	FBab0031995
CG31646	FBgn0051646	partially	Df(2L)ED478/+ and Df(2L)EDHsp60c/+	FBab0032188 and Df(2L)EDHsp60c/+
CG31710	FBgn0051710	non	Df(2L)ED695/+	FBab0032434
CG31760	FBgn0051760	partially	Df(2L)ED775/+	FBab0032526
bru-2	FBgn0051763	non	Df(2L)ED775/+	FBab0032526
CG31769	FBgn0051769	over	Df(2L)ED793/+	FBab0032546
CG31797	FBgn0051797	non	Df(2L)ED1231/+	FBab0031595
CG31798	FBgn0051798	partially	Df(2L)ED1231/+	FBab0031595
Cul-3	FBgn0051829	non	Df(2L)ED800/+	FBab0032555
CG31835	FBgn0051835	non	Df(2L)ED800/+	FBab0032555
bun	FBgn0051857	partially	Df(2L)ED775/+	FBab0032526
bun	FBgn0051857	partially	Df(2L)ED776/+	FBab0032527
bun	FBgn0051857	partially	Df(2L)ED777/+	FBab0032528
t-cup	FBgn0051858	non	Df(2L)ED775/+	FBab0032526
t-cup	FBgn0051858	non	Df(2L)ED776/+	FBab0032527
t-cup	FBgn0051858	non	Df(2L)ED777/+	FBab0032528
CG31860	FBgn0051860	partially	Df(2L)ED775/+	FBab0032526
Ndae1	FBgn0051906	partially	Df(2L)ED489/+	FBab0032201
CG31909	FBgn0051909	non	Df(2L)ED489/+	FBab0032201
CG31910	FBgn0051910	non	Df(2L)ED7007/+	FBab0032442
CG31913	FBgn0051913	non	Df(2L)ED478/+ and Df(2L)EDHsp60c/+	FBab0032188 and Df(2L)EDHsp60c/+
CG32829	FBgn0052829	fully	Df(2L)ED7007/+	FBab0032442
wb	FBgn0052970	fully	Df(2L)ED793/+	FBab0032546
CG32971	FBgn0052971	partially	Df(2L)ED793/+	FBab0032546
lectin-37Da	FBgn0053532	partially	Df(2L)ED1231/+	FBab0031595
lectin-37Db	FBgn0053533	non	Df(2L)ED1231/+	FBab0031595
nimB3	FBgn0054003	fully	Df(2L)ED793/+	FBab0032546
CG40176	FBgn0058176	fully	Df(2L)ED1305/+	FBab0031677
Rapgap1	FBgn0085403	partially	Df(2L)ED475/+	FBab0032185
Rapgap1	FBgn0085403	partially	Df(2L)ED478/+ and Df(2L)EDHsp60c/+	FBab0032188 and Df(2L)EDHsp60c/+
Rapgap1	FBgn0085403	non	Df(2L)ED489/+	FBab0032201
Rapgap1	FBgn0085403	non	Df(2L)ED499/+	FBab0032212
CG34380	FBgn0085409	partially	Df(2L)ED385/+	FBab0032081
CG34381	FBgn0085410	non	Df(2L)ED280/+	FBab0031983
CG34381	FBgn0085410	partially	Df(2L)ED292/+	FBab0031995
nub	FBgn0085424	partially	Df(2L)ED775/+	FBab0032526
nub	FBgn0085424	partially	Df(2L)ED776/+	FBab0032527
nub	FBgn0085424	partially	Df(2L)ED777/+	FBab0032528
lmg	FBgn0085469	non	Df(2L)ED623/+	FBab0032351
KH1	FBgn0086130	fully	Df(2L)ED62/+	FBab0032347
KH1	FBgn0086130	fully	Df(2L)ED80/+	FBab0032554
KH1	FBgn0086130	partially	Df(2L)ED87/+	FBab0032631
CG33308	FBgn0086609	non	Df(2L)ED800/+	FBab0032555
UK114	FBgn0086691	partially	Df(2L)ED800/+	FBab0032555
mol	FBgn0086711	partially	Df(2L)ED800/+	FBab0032555
ico	FBgn0243517	fully	Df(2L)ED489/+	FBab0032201
