# Supplementary material for: Mediation of Drosophila autosomal dosage effects and compensation by network interactions
Source: Genome Biol. 2012 Apr 24;13(4):R28. doi: 10.1186/gb-2012-13-4-r28 (PMC3446302; doi:10.1186/gb-2012-13-4-r28)
Supplement: Additional file 4 — Expression of two-dose genes (Excel). [file gb-2012-13-4-r28-S4.XLS]

## Sheet: Summary
	Female			Male
	Number of two-dose genes			Number of two-dose genes
Genotype	Up	Down	Total	Up	Down	Total
Df(2L)ED2809/+	31	49	80	159	508	667
Df(2L)ED62/+	77	397	474	266	681	947
Df(2L)ED80/+	241	89	330	97	91	188
Df(2L)ED87/+	59	137	196	200	161	361
Df(2L)ED478/+ and Df(2L)EDHsp60c/+	128	523	651	477	844	1321
Df(2L)ED280/+	149	149	298	96	56	152
Df(2L)ED292/+	82	151	233	189	324	513
Df(2L)ED385/+	158	204	362	607	398	1005
Df(2L)ED7007/+	71	210	281	150	102	252
Df(2L)ED489/+	578	84	662	124	854	978
Df(2L)ED499/+	146	109	255	76	154	230
Df(2L)ED475/+	399	123	522	239	81	320
Df(2L)ED623/+	74	169	243	232	205	437
Df(2L)ED695/+	55	110	165	94	128	222
Df(2L)ED775/+	213	235	448	127	117	244
Df(2L)ED776/+	477	124	601	357	174	531
Df(2L)ED777/+	84	28	112	111	220	331
Df(2L)ED793/+	1719	2541	4260	549	130	679
Df(2L)ED800/+	407	253	660	583	286	869
Df(2L)ED1231/+	36	68	104	168	326	494
Df(2L)ED1305/+	35	45	80	469	183	652

## Sheet: Female
Df(2L)ED2809/+		Df(2L)ED62/+		Df(2L)ED80/+		Df(2L)ED87/+		Df(2L)ED478/+ and Df(2L)EDHsp60c/+		Df(2L)ED280/+		Df(2L)ED292/+		Df(2L)ED385/+		Df(2L)ED7007/+		Df(2L)ED489/+		Df(2L)ED499/+		Df(2L)ED475/+		Df(2L)ED623/+		Df(2L)ED695/+		Df(2L)ED775/+		Df(2L)ED776/+		Df(2L)ED777/+		Df(2L)ED793/+		Df(2L)ED800/+		Df(2L)ED1231/+		Df(2L)ED1305/+
Up	Down	Up	Down	Up	Down	Up	Down	Up	Down	Up	Down	Up	Down	Up	Down	Up	Down	Up	Down	Up	Down	Up	Down	Up	Down	Up	Down	Up	Down	Up	Down	Up	Down	Up	Down	Up	Down	Up	Down	Up	Down
FBgn0003371	FBgn0002643	FBgn0000078	FBgn0000258	FBgn0000032	FBgn0000015	FBgn0000721	FBgn0000575	FBgn0000578	FBgn0000043	FBgn0000617	FBgn0000299	FBgn0000043	FBgn0000492	FBgn0000303	FBgn0000261	FBgn0000463	FBgn0000115	FBgn0000084	FBgn0000064	FBgn0000063	FBgn0000276	FBgn0000008	FBgn0001223	FBgn0000635	FBgn0000055	FBgn0000363	FBgn0000147	FBgn0000250	FBgn0000044	FBgn0000038	FBgn0000075	FBgn0000047	FBgn0003302	FBgn0000018	FBgn0000038	FBgn0000053	FBgn0001147	FBgn0002936	FBgn0000032	FBgn0000116	FBgn0001185
FBgn0004783	FBgn0003046	FBgn0000079	FBgn0000330	FBgn0000055	FBgn0000363	FBgn0003276	FBgn0001258	FBgn0001227	FBgn0000566	FBgn0000808	FBgn0000395	FBgn0000044	FBgn0002284	FBgn0000320	FBgn0000565	FBgn0001965	FBgn0000120	FBgn0000239	FBgn0000100	FBgn0000097	FBgn0000411	FBgn0000011	FBgn0003065	FBgn0001220	FBgn0000181	FBgn0000723	FBgn0000221	FBgn0000275	FBgn0000045	FBgn0000139	FBgn0000153	FBgn0000100	FBgn0029588	FBgn0000077	FBgn0000042	FBgn0000117	FBgn0001226	FBgn0002941	FBgn0000317	FBgn0002773	FBgn0003495
FBgn0005586	FBgn0019929	FBgn0000346	FBgn0000355	FBgn0000358	FBgn0000479	FBgn0003483	FBgn0002985	FBgn0002522	FBgn0001137	FBgn0001122	FBgn0000570	FBgn0001215	FBgn0002715	FBgn0001086	FBgn0000592	FBgn0002872	FBgn0000121	FBgn0000273	FBgn0000451	FBgn0000146	FBgn0001145	FBgn0000057	FBgn0003132	FBgn0002527	FBgn0000406	FBgn0001090	FBgn0003410	FBgn0000533	FBgn0000047	FBgn0000216	FBgn0000257	FBgn0000181	FBgn0029799	FBgn0000095	FBgn0000053	FBgn0000171	FBgn0002579	FBgn0003057	FBgn0000472	FBgn0003651	FBgn0014007
FBgn0005670	FBgn0020305	FBgn0002570	FBgn0000356	FBgn0000406	FBgn0001168	FBgn0003970	FBgn0003162	FBgn0002528	FBgn0001149	FBgn0001185	FBgn0000964	FBgn0001263	FBgn0004362	FBgn0003082	FBgn0000711	FBgn0003118	FBgn0000303	FBgn0000308	FBgn0000636	FBgn0000166	FBgn0001285	FBgn0000212	FBgn0003326	FBgn0002968	FBgn0000409	FBgn0002525	FBgn0004425	FBgn0000559	FBgn0000157	FBgn0000229	FBgn0000482	FBgn0000244	FBgn0030090	FBgn0000109	FBgn0000057	FBgn0000286	FBgn0002937	FBgn0003090	FBgn0000611	FBgn0004574	FBgn0014022
FBgn0010410	FBgn0027578	FBgn0002930	FBgn0000358	FBgn0000455	FBgn0002941	FBgn0004913	FBgn0003390	FBgn0002997	FBgn0001276	FBgn0002569	FBgn0001203	FBgn0001404	FBgn0005648	FBgn0003285	FBgn0001235	FBgn0003997	FBgn0000318	FBgn0000536	FBgn0000659	FBgn0001189	FBgn0002543	FBgn0000228	FBgn0003366	FBgn0003423	FBgn0001092	FBgn0003383	FBgn0004428	FBgn0000615	FBgn0000477	FBgn0000316	FBgn0001250	FBgn0000261	FBgn0030092	FBgn0000173	FBgn0000078	FBgn0000377	FBgn0003607	FBgn0003861	FBgn0001122	FBgn0004867	FBgn0015229
FBgn0011224	FBgn0028529	FBgn0003137	FBgn0000359	FBgn0000486	FBgn0002945	FBgn0005410	FBgn0003961	FBgn0003174	FBgn0001977	FBgn0003169	FBgn0001965	FBgn0003067	FBgn0010602	FBgn0003308	FBgn0002121	FBgn0004655	FBgn0001987	FBgn0000662	FBgn0001254	FBgn0001222	FBgn0002590	FBgn0000242	FBgn0003388	FBgn0003459	FBgn0002607	FBgn0004862	FBgn0010398	FBgn0001104	FBgn0000500	FBgn0000370	FBgn0001970	FBgn0003356	FBgn0030545	FBgn0000241	FBgn0000079	FBgn0000413	FBgn0003660	FBgn0008646	FBgn0002022	FBgn0004868	FBgn0015271
FBgn0013279	FBgn0028894	FBgn0003512	FBgn0000644	FBgn0001125	FBgn0003118	FBgn0010173	FBgn0004240	FBgn0003263	FBgn0002021	FBgn0003346	FBgn0002631	FBgn0003249	FBgn0010622	FBgn0003515	FBgn0002578	FBgn0004656	FBgn0002936	FBgn0001085	FBgn0002522	FBgn0002723	FBgn0002773	FBgn0000247	FBgn0003986	FBgn0003996	FBgn0002626	FBgn0010263	FBgn0010409	FBgn0001218	FBgn0000504	FBgn0000566	FBgn0002565	FBgn0003863	FBgn0031282	FBgn0000258	FBgn0000084	FBgn0000427	FBgn0003683	FBgn0011278	FBgn0002926	FBgn0013949	FBgn0024909
FBgn0015773	FBgn0028988	FBgn0004380	FBgn0001280	FBgn0001128	FBgn0004198	FBgn0012066	FBgn0004366	FBgn0003326	FBgn0002283	FBgn0003401	FBgn0003057	FBgn0003748	FBgn0011787	FBgn0003978	FBgn0003091	FBgn0005639	FBgn0002940	FBgn0001124	FBgn0003137	FBgn0002887	FBgn0002868	FBgn0000340	FBgn0004832	FBgn0004456	FBgn0003067	FBgn0010473	FBgn0010774	FBgn0001226	FBgn0000557	FBgn0001123	FBgn0002862	FBgn0004240	FBgn0031980	FBgn0000259	FBgn0000097	FBgn0000448	FBgn0004172	FBgn0019940	FBgn0003016	FBgn0015808	FBgn0025111
FBgn0023167	FBgn0029118	FBgn0004852	FBgn0001491	FBgn0001248	FBgn0010263	FBgn0020496	FBgn0010213	FBgn0003749	FBgn0002622	FBgn0004832	FBgn0003174	FBgn0005614	FBgn0014032	FBgn0004363	FBgn0004396	FBgn0005683	FBgn0003360	FBgn0001133	FBgn0003328	FBgn0002909	FBgn0003356	FBgn0000414	FBgn0010329	FBgn0004837	FBgn0003087	FBgn0010482	FBgn0011715	FBgn0001565	FBgn0001148	FBgn0001137	FBgn0003218	FBgn0010019	FBgn0032527	FBgn0000318	FBgn0000114	FBgn0000520	FBgn0004618	FBgn0027794	FBgn0003139	FBgn0028418	FBgn0025740
FBgn0024740	FBgn0030310	FBgn0005659	FBgn0002534	FBgn0001285	FBgn0013277	FBgn0021761	FBgn0010651	FBgn0003986	FBgn0003353	FBgn0004903	FBgn0003263	FBgn0010609	FBgn0014877	FBgn0004374	FBgn0004636	FBgn0010303	FBgn0004176	FBgn0001208	FBgn0004430	FBgn0002914	FBgn0003358	FBgn0000464	FBgn0011219	FBgn0004873	FBgn0003150	FBgn0013277	FBgn0013763	FBgn0002673	FBgn0002609	FBgn0001148	FBgn0003285	FBgn0010053	FBgn0032746	FBgn0000339	FBgn0000116	FBgn0000567	FBgn0004781	FBgn0028855	FBgn0003444	FBgn0028983	FBgn0028647
FBgn0025335	FBgn0030695	FBgn0010100	FBgn0002736	FBgn0001941	FBgn0013278	FBgn0022338	FBgn0011746	FBgn0004045	FBgn0003401	FBgn0005664	FBgn0003749	FBgn0012037	FBgn0015582	FBgn0010441	FBgn0010041	FBgn0011837	FBgn0004363	FBgn0001224	FBgn0004880	FBgn0002945	FBgn0003429	FBgn0000524	FBgn0011278	FBgn0005612	FBgn0003462	FBgn0013342	FBgn0015031	FBgn0002787	FBgn0002733	FBgn0001202	FBgn0003308	FBgn0010225	FBgn0033429	FBgn0000384	FBgn0000117	FBgn0000667	FBgn0004862	FBgn0028970	FBgn0004395	FBgn0029091	FBgn0029803
FBgn0025777	FBgn0030797	FBgn0010352	FBgn0002780	FBgn0002022	FBgn0013467	FBgn0022724	FBgn0011834	FBgn0004586	FBgn0003449	FBgn0010435	FBgn0003892	FBgn0013763	FBgn0015829	FBgn0010774	FBgn0010217	FBgn0016792	FBgn0004623	FBgn0001276	FBgn0010015	FBgn0003079	FBgn0003515	FBgn0000547	FBgn0013745	FBgn0005660	FBgn0003888	FBgn0015608	FBgn0015222	FBgn0002862	FBgn0003386	FBgn0001258	FBgn0003425	FBgn0010388	FBgn0033887	FBgn0000411	FBgn0000139	FBgn0001169	FBgn0005670	FBgn0029095	FBgn0005278	FBgn0029821	FBgn0029824
FBgn0030434	FBgn0031315	FBgn0011205	FBgn0002791	FBgn0002031	FBgn0019949	FBgn0023529	FBgn0012037	FBgn0004781	FBgn0003545	FBgn0011297	FBgn0003944	FBgn0014001	FBgn0019982	FBgn0011296	FBgn0010401	FBgn0019949	FBgn0004919	FBgn0002021	FBgn0011555	FBgn0003209	FBgn0003863	FBgn0001079	FBgn0014009	FBgn0010926	FBgn0003941	FBgn0016694	FBgn0015338	FBgn0002932	FBgn0003965	FBgn0001980	FBgn0003511	FBgn0012042	FBgn0034134	FBgn0000477	FBgn0000140	FBgn0001296	FBgn0010014	FBgn0030011	FBgn0010340	FBgn0029858	FBgn0030431
FBgn0030528	FBgn0031777	FBgn0013764	FBgn0003114	FBgn0002284	FBgn0022724	FBgn0025582	FBgn0012042	FBgn0004854	FBgn0003687	FBgn0013718	FBgn0004102	FBgn0014396	FBgn0020255	FBgn0011823	FBgn0010415	FBgn0022981	FBgn0010173	FBgn0002524	FBgn0011556	FBgn0003900	FBgn0004629	FBgn0001089	FBgn0015221	FBgn0011754	FBgn0003942	FBgn0020521	FBgn0015372	FBgn0003015	FBgn0005564	FBgn0002609	FBgn0004374	FBgn0013678	FBgn0034634	FBgn0000565	FBgn0000142	FBgn0001316	FBgn0010038	FBgn0030034	FBgn0010341	FBgn0030360	FBgn0030788
FBgn0030821	FBgn0033320	FBgn0015766	FBgn0003141	FBgn0002565	FBgn0022893	FBgn0027490	FBgn0013949	FBgn0004863	FBgn0004103	FBgn0014395	FBgn0004606	FBgn0016123	FBgn0022023	FBgn0013334	FBgn0010416	FBgn0024308	FBgn0010408	FBgn0002715	FBgn0014388	FBgn0004381	FBgn0010222	FBgn0001108	FBgn0019948	FBgn0016693	FBgn0004168	FBgn0020912	FBgn0015924	FBgn0003023	FBgn0010225	FBgn0002733	FBgn0004406	FBgn0014019	FBgn0034879	FBgn0000618	FBgn0000146	FBgn0001337	FBgn0010531	FBgn0030390	FBgn0011335	FBgn0031106	FBgn0031817
FBgn0031286	FBgn0033883	FBgn0022355	FBgn0003514	FBgn0002937	FBgn0028420	FBgn0027492	FBgn0014903	FBgn0005391	FBgn0004403	FBgn0015033	FBgn0004656	FBgn0019948	FBgn0024542	FBgn0014027	FBgn0011584	FBgn0026084	FBgn0011281	FBgn0002791	FBgn0015773	FBgn0004901	FBgn0010223	FBgn0001114	FBgn0020391	FBgn0021825	FBgn0004413	FBgn0024183	FBgn0016691	FBgn0003200	FBgn0010435	FBgn0002772	FBgn0004652	FBgn0014028	FBgn0035035	FBgn0001099	FBgn0000152	FBgn0002174	FBgn0011270	FBgn0030636	FBgn0013983	FBgn0032012	FBgn0032589
FBgn0033601	FBgn0034639	FBgn0023507	FBgn0003979	FBgn0003360	FBgn0028550	FBgn0027515	FBgn0015591	FBgn0005626	FBgn0004407	FBgn0016930	FBgn0004779	FBgn0020503	FBgn0024891	FBgn0014869	FBgn0011712	FBgn0026326	FBgn0011554	FBgn0003008	FBgn0025837	FBgn0010229	FBgn0010381	FBgn0001187	FBgn0020440	FBgn0022349	FBgn0004432	FBgn0028572	FBgn0024956	FBgn0003302	FBgn0014000	FBgn0002985	FBgn0004852	FBgn0014865	FBgn0035149	FBgn0001120	FBgn0000163	FBgn0002567	FBgn0011283	FBgn0030981	FBgn0015024	FBgn0033296	FBgn0032621
FBgn0034878	FBgn0034655	FBgn0023540	FBgn0003980	FBgn0003942	FBgn0028855	FBgn0027603	FBgn0015872	FBgn0011270	FBgn0004516	FBgn0019947	FBgn0004783	FBgn0023197	FBgn0024984	FBgn0015286	FBgn0012036	FBgn0029644	FBgn0011603	FBgn0003116	FBgn0027655	FBgn0010315	FBgn0010388	FBgn0001228	FBgn0020615	FBgn0022942	FBgn0005593	FBgn0028577	FBgn0026263	FBgn0003334	FBgn0015033	FBgn0003134	FBgn0010768	FBgn0015221	FBgn0035603	FBgn0001149	FBgn0000166	FBgn0002926	FBgn0011305	FBgn0032284	FBgn0015324	FBgn0033297	FBgn0033267
FBgn0034883	FBgn0034727	FBgn0027343	FBgn0003983	FBgn0003944	FBgn0029523	FBgn0028480	FBgn0019643	FBgn0013948	FBgn0004624	FBgn0023129	FBgn0005636	FBgn0025683	FBgn0024994	FBgn0015320	FBgn0015571	FBgn0030051	FBgn0011643	FBgn0003124	FBgn0027929	FBgn0010417	FBgn0010410	FBgn0001330	FBgn0020618	FBgn0023531	FBgn0010387	FBgn0029810	FBgn0026404	FBgn0003511	FBgn0015039	FBgn0003141	FBgn0013755	FBgn0015222	FBgn0035998	FBgn0001216	FBgn0000171	FBgn0003074	FBgn0011747	FBgn0032655	FBgn0020622	FBgn0033787	FBgn0033431
FBgn0035192	FBgn0035000	FBgn0029798	FBgn0004107	FBgn0004066	FBgn0030012	FBgn0029733	FBgn0020372	FBgn0015774	FBgn0005672	FBgn0023530	FBgn0011571	FBgn0025698	FBgn0025336	FBgn0015509	FBgn0015577	FBgn0030093	FBgn0011693	FBgn0003139	FBgn0028837	FBgn0011300	FBgn0011280	FBgn0001402	FBgn0023179	FBgn0024211	FBgn0010516	FBgn0029887	FBgn0027914	FBgn0003525	FBgn0015573	FBgn0003353	FBgn0013948	FBgn0020238	FBgn0037121	FBgn0001223	FBgn0000182	FBgn0003149	FBgn0013981	FBgn0033229	FBgn0022382	FBgn0034580	FBgn0033449
FBgn0035510	FBgn0035243	FBgn0029881	FBgn0004400	FBgn0004428	FBgn0030055	FBgn0030755	FBgn0020508	FBgn0021776	FBgn0010039	FBgn0023536	FBgn0015524	FBgn0028381	FBgn0025676	FBgn0015522	FBgn0015610	FBgn0030120	FBgn0011706	FBgn0003150	FBgn0029591	FBgn0011818	FBgn0012344	FBgn0002044	FBgn0023415	FBgn0024321	FBgn0013531	FBgn0030052	FBgn0028997	FBgn0003527	FBgn0019928	FBgn0003559	FBgn0016081	FBgn0020368	FBgn0037478	FBgn0001291	FBgn0000183	FBgn0003165	FBgn0015286	FBgn0033358	FBgn0023129	FBgn0035171	FBgn0033517
FBgn0035895	FBgn0035294	FBgn0029932	FBgn0004419	FBgn0004687	FBgn0030120	FBgn0031820	FBgn0020906	FBgn0025525	FBgn0010220	FBgn0024245	FBgn0023531	FBgn0028491	FBgn0025814	FBgn0015568	FBgn0015791	FBgn0030144	FBgn0013348	FBgn0003205	FBgn0030094	FBgn0013732	FBgn0013334	FBgn0002183	FBgn0025709	FBgn0024753	FBgn0013672	FBgn0031294	FBgn0029094	FBgn0003884	FBgn0020414	FBgn0003721	FBgn0020756	FBgn0020414	FBgn0037876	FBgn0001491	FBgn0000212	FBgn0003175	FBgn0015393	FBgn0033679	FBgn0023212	FBgn0035287	FBgn0035249
FBgn0036155	FBgn0035848	FBgn0030251	FBgn0004556	FBgn0004828	FBgn0030282	FBgn0031947	FBgn0020907	FBgn0025643	FBgn0010315	FBgn0024248	FBgn0024997	FBgn0028665	FBgn0026361	FBgn0016685	FBgn0016694	FBgn0030150	FBgn0015040	FBgn0003317	FBgn0030148	FBgn0014861	FBgn0015001	FBgn0002413	FBgn0026411	FBgn0025702	FBgn0013674	FBgn0031377	FBgn0029664	FBgn0003885	FBgn0020908	FBgn0003980	FBgn0021847	FBgn0021953	FBgn0038043	FBgn0001977	FBgn0000228	FBgn0003189	FBgn0015774	FBgn0033809	FBgn0027356	FBgn0035941	FBgn0035290
FBgn0038053	FBgn0036312	FBgn0030593	FBgn0010247	FBgn0004888	FBgn0030428	FBgn0032916	FBgn0022709	FBgn0028383	FBgn0010422	FBgn0027338	FBgn0025643	FBgn0028670	FBgn0026878	FBgn0017453	FBgn0020303	FBgn0030205	FBgn0015781	FBgn0003390	FBgn0030172	FBgn0015617	FBgn0016119	FBgn0002441	FBgn0026760	FBgn0026189	FBgn0013676	FBgn0032351	FBgn0029874	FBgn0004461	FBgn0024244	FBgn0004028	FBgn0022935	FBgn0023077	FBgn0039403	FBgn0001989	FBgn0000239	FBgn0003204	FBgn0017545	FBgn0033827	FBgn0027865	FBgn0036196	FBgn0035989
FBgn0042189	FBgn0036366	FBgn0030594	FBgn0010288	FBgn0010213	FBgn0031068	FBgn0032924	FBgn0023517	FBgn0028642	FBgn0010501	FBgn0027583	FBgn0025833	FBgn0029975	FBgn0027453	FBgn0017457	FBgn0020503	FBgn0030243	FBgn0015797	FBgn0003392	FBgn0030387	FBgn0015905	FBgn0019936	FBgn0002466	FBgn0027950	FBgn0026761	FBgn0013678	FBgn0032681	FBgn0030292	FBgn0004587	FBgn0024986	FBgn0004366	FBgn0024182	FBgn0024293	FBgn0039868	FBgn0001995	FBgn0000242	FBgn0003464	FBgn0020248	FBgn0034132	FBgn0028954	FBgn0036642	FBgn0036684
FBgn0045823	FBgn0036875	FBgn0030607	FBgn0010314	FBgn0010222	FBgn0031178	FBgn0033109	FBgn0023534	FBgn0029591	FBgn0010520	FBgn0027599	FBgn0027550	FBgn0030317	FBgn0027559	FBgn0020930	FBgn0020611	FBgn0030425	FBgn0016120	FBgn0003410	FBgn0030626	FBgn0022960	FBgn0020439	FBgn0002774	FBgn0028374	FBgn0027279	FBgn0013679	FBgn0032731	FBgn0030352	FBgn0004636	FBgn0025683	FBgn0004400	FBgn0024321	FBgn0025837	FBgn0083952	FBgn0002283	FBgn0000244	FBgn0003470	FBgn0020506	FBgn0034267	FBgn0029568	FBgn0038799	FBgn0036812
FBgn0052043	FBgn0037082	FBgn0030872	FBgn0010317	FBgn0010339	FBgn0031395	FBgn0033609	FBgn0026061	FBgn0029649	FBgn0010607	FBgn0028515	FBgn0027794	FBgn0030558	FBgn0028401	FBgn0021847	FBgn0022097	FBgn0030428	FBgn0016675	FBgn0003444	FBgn0031359	FBgn0022986	FBgn0022355	FBgn0002873	FBgn0028583	FBgn0027529	FBgn0013682	FBgn0033250	FBgn0030373	FBgn0004838	FBgn0025879	FBgn0004435	FBgn0024988	FBgn0026439	FBgn0085643	FBgn0002521	FBgn0000247	FBgn0003471	FBgn0023170	FBgn0035746	FBgn0030438	FBgn0038981	FBgn0036930
FBgn0052250	FBgn0037265	FBgn0030987	FBgn0010348	FBgn0010425	FBgn0031773	FBgn0033757	FBgn0027843	FBgn0029731	FBgn0010620	FBgn0028541	FBgn0028370	FBgn0030726	FBgn0028860	FBgn0023181	FBgn0022984	FBgn0030438	FBgn0020912	FBgn0003514	FBgn0031632	FBgn0024698	FBgn0023023	FBgn0002878	FBgn0028880	FBgn0027532	FBgn0013772	FBgn0033484	FBgn0030503	FBgn0004922	FBgn0026562	FBgn0004603	FBgn0025525	FBgn0027556	FBgn0086376	FBgn0002543	FBgn0000250	FBgn0003507	FBgn0024196	FBgn0036015	FBgn0030606	FBgn0039048	FBgn0037025
FBgn0052600	FBgn0037744	FBgn0030999	FBgn0010638	FBgn0010470	FBgn0031894	FBgn0033926	FBgn0028429	FBgn0029808	FBgn0010770	FBgn0028543	FBgn0028642	FBgn0031170	FBgn0029158	FBgn0023527	FBgn0024250	FBgn0030474	FBgn0023178	FBgn0003701	FBgn0032167	FBgn0024806	FBgn0023077	FBgn0003016	FBgn0028970	FBgn0027542	FBgn0014027	FBgn0033504	FBgn0030511	FBgn0004925	FBgn0026592	FBgn0004784	FBgn0025641	FBgn0027779		FBgn0002579	FBgn0000251	FBgn0003520	FBgn0024740	FBgn0036834	FBgn0030615	FBgn0039486	FBgn0037540
FBgn0053995	FBgn0037888	FBgn0031011	FBgn0011016	FBgn0010516	FBgn0032017	FBgn0034388	FBgn0028515	FBgn0030282	FBgn0010803	FBgn0028689	FBgn0029123	FBgn0031813	FBgn0029503	FBgn0024944	FBgn0025390	FBgn0030630	FBgn0023214	FBgn0003969	FBgn0032286	FBgn0024920	FBgn0025583	FBgn0003177	FBgn0029091	FBgn0027558	FBgn0014031	FBgn0033987	FBgn0030700	FBgn0005593	FBgn0027106	FBgn0004872	FBgn0026679	FBgn0030148		FBgn0002626	FBgn0000273	FBgn0003638	FBgn0025702	FBgn0037827	FBgn0030726	FBgn0040336	FBgn0037578
FBgn0085675	FBgn0038179	FBgn0031327	FBgn0011586	FBgn0010551	FBgn0032731	FBgn0035121	FBgn0028707	FBgn0030399	FBgn0011013	FBgn0028895	FBgn0029606	FBgn0031865	FBgn0029800	FBgn0025463	FBgn0025454	FBgn0030666	FBgn0023525	FBgn0004103	FBgn0033108	FBgn0024993	FBgn0025640	FBgn0003210	FBgn0029518	FBgn0027783	FBgn0014184	FBgn0034134	FBgn0030799	FBgn0005655	FBgn0027590	FBgn0005322	FBgn0026876	FBgn0030262		FBgn0002652	FBgn0000275	FBgn0003654	FBgn0025878	FBgn0039670	FBgn0030796	FBgn0041712	FBgn0037684
	FBgn0038273	FBgn0031478	FBgn0011705	FBgn0010590	FBgn0032923	FBgn0035162	FBgn0028932	FBgn0030621	FBgn0011274	FBgn0029503	FBgn0029731	FBgn0032286	FBgn0029860	FBgn0025630	FBgn0025519	FBgn0031071	FBgn0024179	FBgn0004177	FBgn0033275	FBgn0025186	FBgn0026415	FBgn0003277	FBgn0029837	FBgn0028467	FBgn0014857	FBgn0034693	FBgn0030800	FBgn0005671	FBgn0027790	FBgn0005672	FBgn0027085	FBgn0030387		FBgn0002865	FBgn0000283	FBgn0003964	FBgn0026089	FBgn0040637	FBgn0030912	FBgn0042186	FBgn0037931
	FBgn0039006	FBgn0031538	FBgn0011762	FBgn0010638	FBgn0032938	FBgn0035766	FBgn0029783	FBgn0030626	FBgn0011290	FBgn0029710	FBgn0029748	FBgn0032451	FBgn0030010	FBgn0025640	FBgn0025697	FBgn0032262	FBgn0025574	FBgn0004403	FBgn0033951	FBgn0026427	FBgn0027544	FBgn0003396	FBgn0029898	FBgn0028529	FBgn0015379	FBgn0035246	FBgn0031182	FBgn0005695	FBgn0028526	FBgn0005777	FBgn0027087	FBgn0030574		FBgn0002869	FBgn0000286	FBgn0004047	FBgn0026149	FBgn0050156	FBgn0031183	FBgn0050360	FBgn0038100
	FBgn0039360	FBgn0031737	FBgn0011802	FBgn0011016	FBgn0033415	FBgn0036137	FBgn0029827	FBgn0030634	FBgn0011566	FBgn0029892	FBgn0029813	FBgn0032774	FBgn0030145	FBgn0026679	FBgn0025704	FBgn0032347	FBgn0026320	FBgn0004465	FBgn0034085	FBgn0027091	FBgn0029888	FBgn0003415	FBgn0030051	FBgn0028550	FBgn0015614	FBgn0035993	FBgn0031231	FBgn0008649	FBgn0028532	FBgn0010223	FBgn0027343	FBgn0030837		FBgn0002917	FBgn0000289	FBgn0004227	FBgn0026268	FBgn0050475	FBgn0031186	FBgn0053543	FBgn0038128
	FBgn0039628	FBgn0031899	FBgn0013305	FBgn0011555	FBgn0033416	FBgn0036305	FBgn0030251	FBgn0030653	FBgn0011660	FBgn0029898	FBgn0029871	FBgn0032919	FBgn0030239	FBgn0026871	FBgn0025726	FBgn0033416	FBgn0027111	FBgn0004556	FBgn0034137	FBgn0027495	FBgn0031066	FBgn0003598	FBgn0030244	FBgn0028744	FBgn0015776	FBgn0038443	FBgn0031252	FBgn0008651	FBgn0028699	FBgn0010317	FBgn0027783	FBgn0030976		FBgn0003046	FBgn0000307	FBgn0004359	FBgn0026778	FBgn0052544	FBgn0031265	FBgn0085356	FBgn0038564
	FBgn0039807	FBgn0032010	FBgn0013349	FBgn0011661	FBgn0033990	FBgn0036389	FBgn0030258	FBgn0030661	FBgn0011741	FBgn0029935	FBgn0029894	FBgn0032947	FBgn0030294	FBgn0027087	FBgn0025832	FBgn0033676	FBgn0027341	FBgn0010215	FBgn0034497	FBgn0027518	FBgn0031099	FBgn0003656	FBgn0030717	FBgn0029706	FBgn0016126	FBgn0038825	FBgn0031310	FBgn0010269	FBgn0028915	FBgn0010423	FBgn0027868	FBgn0031039		FBgn0003114	FBgn0000313	FBgn0004397	FBgn0026879	FBgn0067861	FBgn0032351		FBgn0039214
	FBgn0040321	FBgn0032673	FBgn0013746	FBgn0011824	FBgn0034693	FBgn0036574	FBgn0030306	FBgn0030756	FBgn0011744	FBgn0030122	FBgn0029906	FBgn0033379	FBgn0030345	FBgn0027348	FBgn0026076	FBgn0034697	FBgn0027608	FBgn0010220	FBgn0034671	FBgn0027582	FBgn0031313	FBgn0003731	FBgn0030921	FBgn0030067	FBgn0016726	FBgn0039054	FBgn0031562	FBgn0011474	FBgn0028950	FBgn0010424	FBgn0028371	FBgn0031359		FBgn0003132	FBgn0000319	FBgn0004399	FBgn0027074		FBgn0033374		FBgn0045842
	FBgn0040367	FBgn0033048	FBgn0014076	FBgn0012036	FBgn0034970	FBgn0036736	FBgn0030459	FBgn0030914	FBgn0011745	FBgn0030654	FBgn0029929	FBgn0033443	FBgn0030451	FBgn0027521	FBgn0026188	FBgn0035844	FBgn0028424	FBgn0010226	FBgn0035208	FBgn0027595	FBgn0031322	FBgn0003862	FBgn0030984	FBgn0030796	FBgn0017482	FBgn0039730	FBgn0031812	FBgn0011598	FBgn0029002	FBgn0010501	FBgn0028383	FBgn0031514		FBgn0003162	FBgn0000326	FBgn0004401	FBgn0027547		FBgn0034073		FBgn0050055
	FBgn0040705	FBgn0033101	FBgn0014395	FBgn0014031	FBgn0035073	FBgn0037245	FBgn0030485	FBgn0030921	FBgn0013432	FBgn0030678	FBgn0029939	FBgn0033765	FBgn0030573	FBgn0028694	FBgn0026439	FBgn0035903	FBgn0028436	FBgn0010238	FBgn0035490	FBgn0027617	FBgn0031630	FBgn0003867	FBgn0031077	FBgn0030991	FBgn0017551	FBgn0039738	FBgn0032054	FBgn0011648	FBgn0029170	FBgn0010633	FBgn0028475	FBgn0031528		FBgn0003256	FBgn0000338	FBgn0004509	FBgn0027562		FBgn0034246		FBgn0051191
	FBgn0045862	FBgn0033367	FBgn0014464	FBgn0014076	FBgn0035246	FBgn0037248	FBgn0030673	FBgn0031065	FBgn0013435	FBgn0030717	FBgn0030034	FBgn0034289	FBgn0030605	FBgn0028967	FBgn0027491	FBgn0036254	FBgn0028537	FBgn0010252	FBgn0035718	FBgn0027620	FBgn0031850	FBgn0004167	FBgn0031134	FBgn0031062	FBgn0017579	FBgn0041605	FBgn0032168	FBgn0011774	FBgn0029172	FBgn0010704	FBgn0028581	FBgn0031973		FBgn0003274	FBgn0000340	FBgn0004649	FBgn0027659		FBgn0034261		FBgn0052100
	FBgn0050115	FBgn0033383	FBgn0014465	FBgn0014427	FBgn0035277	FBgn0037250	FBgn0030847	FBgn0031081	FBgn0013720	FBgn0030838	FBgn0030186	FBgn0034295	FBgn0030789	FBgn0029131	FBgn0027552	FBgn0036369	FBgn0029134	FBgn0010288	FBgn0035880	FBgn0027889	FBgn0032022	FBgn0004243	FBgn0031286	FBgn0031171	FBgn0019624	FBgn0043904	FBgn0032171	FBgn0013953	FBgn0029608	FBgn0010894	FBgn0028717	FBgn0032068		FBgn0003275	FBgn0000351	FBgn0004856	FBgn0028897		FBgn0034355		FBgn0052252
	FBgn0050403	FBgn0033423	FBgn0015321	FBgn0015024	FBgn0035346	FBgn0037716	FBgn0031184	FBgn0031251	FBgn0013750	FBgn0030890	FBgn0030189	FBgn0034296	FBgn0031157	FBgn0029737	FBgn0027584	FBgn0036514	FBgn0029507	FBgn0010292	FBgn0035967	FBgn0028387	FBgn0032075	FBgn0004368	FBgn0031424	FBgn0031975	FBgn0019644	FBgn0050021	FBgn0032421	FBgn0013987	FBgn0029788	FBgn0011570	FBgn0028879	FBgn0032075		FBgn0003386	FBgn0000352	FBgn0004957	FBgn0029529		FBgn0034611		FBgn0053472
	FBgn0051176	FBgn0033431	FBgn0016038	FBgn0015268	FBgn0036321	FBgn0037810	FBgn0031245	FBgn0031325	FBgn0013771	FBgn0031008	FBgn0030252	FBgn0034398	FBgn0031418	FBgn0029778	FBgn0027611	FBgn0036714	FBgn0029762	FBgn0010406	FBgn0036411	FBgn0028470	FBgn0032387	FBgn0004370	FBgn0031468	FBgn0032120	FBgn0020129	FBgn0051054	FBgn0032474	FBgn0015283	FBgn0029821	FBgn0011584	FBgn0029750	FBgn0032156		FBgn0003449	FBgn0000376	FBgn0005536	FBgn0029649		FBgn0034797		FBgn0069960
	FBgn0052184	FBgn0033927	FBgn0016697	FBgn0015359	FBgn0036619	FBgn0037811	FBgn0031515	FBgn0031762	FBgn0013954	FBgn0031182	FBgn0030281	FBgn0035087	FBgn0031535	FBgn0029785	FBgn0027885	FBgn0036772	FBgn0029771	FBgn0010415	FBgn0036862	FBgn0029711	FBgn0032505	FBgn0004390	FBgn0032068	FBgn0032957	FBgn0022073	FBgn0051057	FBgn0032833	FBgn0015296	FBgn0029994	FBgn0011705	FBgn0029780	FBgn0032373		FBgn0003462	FBgn0000377	FBgn0005596	FBgn0029885		FBgn0034804		FBgn0085450
	FBgn0052196	FBgn0034229	FBgn0016701	FBgn0015374	FBgn0036688	FBgn0038433	FBgn0031579	FBgn0031792	FBgn0014011	FBgn0031189	FBgn0030283	FBgn0035092	FBgn0031682	FBgn0029866	FBgn0028373	FBgn0037025	FBgn0029804	FBgn0010416	FBgn0036899	FBgn0029944	FBgn0032673	FBgn0004507	FBgn0032181	FBgn0033182	FBgn0023530	FBgn0051665	FBgn0032870	FBgn0015396	FBgn0030040	FBgn0011822	FBgn0029798	FBgn0032413		FBgn0003607	FBgn0000382	FBgn0008635	FBgn0030060		FBgn0035772		FBgn0085602
	FBgn0053144	FBgn0034376	FBgn0016940	FBgn0015575	FBgn0036710	FBgn0038478	FBgn0031580	FBgn0031902	FBgn0014189	FBgn0031315	FBgn0030289	FBgn0035154	FBgn0031710	FBgn0029936	FBgn0028375	FBgn0037240	FBgn0029835	FBgn0010421	FBgn0037275	FBgn0030038	FBgn0032800	FBgn0004647	FBgn0032318	FBgn0033244	FBgn0024293	FBgn0051847	FBgn0033088	FBgn0015657	FBgn0030157	FBgn0012051	FBgn0029808	FBgn0032666		FBgn0003660	FBgn0000392	FBgn0010194	FBgn0030066		FBgn0036007
	FBgn0053255	FBgn0034420	FBgn0020238	FBgn0015776	FBgn0036926	FBgn0039350	FBgn0031581	FBgn0032045	FBgn0014906	FBgn0031432	FBgn0030400	FBgn0035409	FBgn0031845	FBgn0030007	FBgn0028426	FBgn0038611	FBgn0029838	FBgn0010422	FBgn0037547	FBgn0030172	FBgn0033047	FBgn0004650	FBgn0032502	FBgn0033377	FBgn0024733	FBgn0051913	FBgn0033259	FBgn0015805	FBgn0030270	FBgn0013325	FBgn0029881	FBgn0032706		FBgn0003683	FBgn0000404	FBgn0010313	FBgn0030082		FBgn0036449
	FBgn0053966	FBgn0034626	FBgn0020300	FBgn0016687	FBgn0037176	FBgn0039640	FBgn0031645	FBgn0032519	FBgn0015296	FBgn0031659	FBgn0030491	FBgn0035665	FBgn0031877	FBgn0030053	FBgn0028708	FBgn0039611	FBgn0029854	FBgn0010431	FBgn0037698	FBgn0030269	FBgn0033138	FBgn0004860	FBgn0032555	FBgn0033478	FBgn0025456	FBgn0052184	FBgn0033296	FBgn0015903	FBgn0030362	FBgn0013771	FBgn0030334	FBgn0033079		FBgn0003714	FBgn0000405	FBgn0010328	FBgn0030088		FBgn0036480
	FBgn0085392	FBgn0034792	FBgn0022344	FBgn0019644	FBgn0037207	FBgn0040283	FBgn0031654	FBgn0032631	FBgn0015320	FBgn0031738	FBgn0030559	FBgn0035670	FBgn0032290	FBgn0030066	FBgn0028920	FBgn0040030	FBgn0029863	FBgn0010611	FBgn0037827	FBgn0030301	FBgn0033443	FBgn0004864	FBgn0032740	FBgn0033741	FBgn0026208	FBgn0052245	FBgn0033391	FBgn0015930	FBgn0030519	FBgn0013997	FBgn0030469	FBgn0033124		FBgn0003742	FBgn0000412	FBgn0010380	FBgn0030275		FBgn0036484
		FBgn0034897	FBgn0022981	FBgn0019830	FBgn0037234	FBgn0041585	FBgn0031801	FBgn0033142	FBgn0015521	FBgn0031768	FBgn0030618	FBgn0036258	FBgn0032292	FBgn0030086	FBgn0029147	FBgn0040370	FBgn0029892	FBgn0011013	FBgn0037912	FBgn0030345	FBgn0033494	FBgn0004876	FBgn0032935	FBgn0033998	FBgn0026401	FBgn0052550	FBgn0033889	FBgn0016926	FBgn0030539	FBgn0014011	FBgn0030581	FBgn0034145		FBgn0003892	FBgn0000413	FBgn0010383	FBgn0030304		FBgn0036922
		FBgn0035140	FBgn0023213	FBgn0020367	FBgn0037559	FBgn0042177	FBgn0032116	FBgn0033192	FBgn0015522	FBgn0031773	FBgn0030636	FBgn0036619	FBgn0032293	FBgn0030327	FBgn0029713	FBgn0040465	FBgn0029971	FBgn0011207	FBgn0038136	FBgn0030628	FBgn0033774	FBgn0004879	FBgn0033142	FBgn0034085	FBgn0026666	FBgn0052627	FBgn0034138	FBgn0017549	FBgn0030733	FBgn0014020	FBgn0030582	FBgn0034197		FBgn0004087	FBgn0000414	FBgn0010391	FBgn0030364		FBgn0037232
		FBgn0035207	FBgn0023545	FBgn0020508	FBgn0037619	FBgn0042178	FBgn0032131	FBgn0033321	FBgn0015544	FBgn0031877	FBgn0030640	FBgn0036622	FBgn0032487	FBgn0030346	FBgn0029990	FBgn0040747	FBgn0029975	FBgn0011253	FBgn0038160	FBgn0030710	FBgn0033822	FBgn0004924	FBgn0033376	FBgn0034155	FBgn0027785	FBgn0052813	FBgn0034179	FBgn0019686	FBgn0030777	FBgn0014931	FBgn0030631	FBgn0034291		FBgn0004106	FBgn0000416	FBgn0010397	FBgn0030558		FBgn0037592
		FBgn0035359	FBgn0024177	FBgn0020906	FBgn0038549	FBgn0051613	FBgn0032139	FBgn0033438	FBgn0015618	FBgn0031948	FBgn0030830	FBgn0036813	FBgn0032488	FBgn0030365	FBgn0030063	FBgn0040765	FBgn0030079	FBgn0011260	FBgn0038341	FBgn0030912	FBgn0033832	FBgn0005198	FBgn0033442	FBgn0034307	FBgn0028396	FBgn0052982	FBgn0034255	FBgn0020018	FBgn0030853	FBgn0015000	FBgn0030662	FBgn0034292		FBgn0004132	FBgn0000427	FBgn0010434	FBgn0030607		FBgn0037831
		FBgn0035938	FBgn0024230	FBgn0020909	FBgn0039165	FBgn0051618	FBgn0032140	FBgn0033775	FBgn0015801	FBgn0032433	FBgn0030908	FBgn0037073	FBgn0032595	FBgn0030377	FBgn0030098	FBgn0041092	FBgn0030099	FBgn0011290	FBgn0038449	FBgn0031068	FBgn0033876	FBgn0005386	FBgn0033501	FBgn0034707	FBgn0028411	FBgn0086704	FBgn0034354	FBgn0020615	FBgn0030926	FBgn0015025	FBgn0030772	FBgn0034407		FBgn0004362	FBgn0000447	FBgn0010497	FBgn0030621		FBgn0037981
		FBgn0036765	FBgn0025109	FBgn0021795	FBgn0039170	FBgn0053818	FBgn0032322	FBgn0033966	FBgn0015834	FBgn0032635	FBgn0030913	FBgn0037446	FBgn0032811	FBgn0030378	FBgn0030178	FBgn0041182	FBgn0030272	FBgn0011335	FBgn0039109	FBgn0031233	FBgn0034045	FBgn0005632	FBgn0033665	FBgn0035371	FBgn0028697	FBgn0086910	FBgn0034455	FBgn0021944	FBgn0030985	FBgn0015036	FBgn0030839	FBgn0034582		FBgn0004429	FBgn0000454	FBgn0010575	FBgn0030622		FBgn0038469
		FBgn0036862	FBgn0025185	FBgn0022268	FBgn0039183	FBgn0053834	FBgn0032336	FBgn0034103	FBgn0016041	FBgn0032819	FBgn0030914	FBgn0037631	FBgn0032818	FBgn0030400	FBgn0030360	FBgn0043903	FBgn0030317	FBgn0011361	FBgn0039332	FBgn0031434	FBgn0034050	FBgn0005642	FBgn0033830	FBgn0035997	FBgn0028746		FBgn0034578	FBgn0022131	FBgn0030993	FBgn0015040	FBgn0030858	FBgn0034723		FBgn0004432	FBgn0000462	FBgn0010621	FBgn0030759		FBgn0038781
		FBgn0037315	FBgn0025355	FBgn0022708	FBgn0039529	FBgn0053964	FBgn0032412	FBgn0034352	FBgn0016078	FBgn0032877	FBgn0030936	FBgn0037954	FBgn0032871	FBgn0030403	FBgn0030479	FBgn0050457	FBgn0030350	FBgn0011573	FBgn0039760	FBgn0031435	FBgn0034511	FBgn0005674	FBgn0033999	FBgn0036980	FBgn0029514		FBgn0034645	FBgn0023083	FBgn0031110	FBgn0015351	FBgn0030874	FBgn0034871		FBgn0004436	FBgn0000463	FBgn0010825	FBgn0030769		FBgn0038826
		FBgn0037339	FBgn0025558	FBgn0022774	FBgn0039557	FBgn0086711	FBgn0032413	FBgn0034454	FBgn0016131	FBgn0033128	FBgn0030962	FBgn0038450	FBgn0032921	FBgn0030478	FBgn0030529	FBgn0051354	FBgn0030411	FBgn0011659	FBgn0039761	FBgn0031894	FBgn0034512	FBgn0010349	FBgn0034062	FBgn0037813	FBgn0029769		FBgn0034648	FBgn0023395	FBgn0031224	FBgn0015591	FBgn0030877	FBgn0035620		FBgn0004514	FBgn0000464	FBgn0010877	FBgn0030829		FBgn0038949
		FBgn0037612	FBgn0025615	FBgn0023214	FBgn0039688	FBgn0086855	FBgn0032744	FBgn0034606	FBgn0016762	FBgn0033129	FBgn0030981	FBgn0038464	FBgn0033089	FBgn0030581	FBgn0030593	FBgn0052062	FBgn0030528	FBgn0011672	FBgn0039808	FBgn0031991	FBgn0034583	FBgn0010355	FBgn0034270	FBgn0038349	FBgn0029853		FBgn0034877	FBgn0023423	FBgn0031249	FBgn0015872	FBgn0030930	FBgn0035664		FBgn0004624	FBgn0000486	FBgn0010905	FBgn0030832		FBgn0039303
		FBgn0039060	FBgn0025638	FBgn0023477	FBgn0039773		FBgn0032834	FBgn0034789	FBgn0017430	FBgn0033210	FBgn0030987	FBgn0038501	FBgn0033094	FBgn0030640	FBgn0030611	FBgn0052177	FBgn0030610	FBgn0011710	FBgn0040733	FBgn0032016	FBgn0034638	FBgn0010460	FBgn0034295	FBgn0038597	FBgn0030425		FBgn0034951	FBgn0023528	FBgn0031305	FBgn0016701	FBgn0031011	FBgn0035666		FBgn0004833	FBgn0000489	FBgn0011211	FBgn0030919		FBgn0039936
		FBgn0039540	FBgn0025693	FBgn0023535	FBgn0040737		FBgn0032839	FBgn0035005	FBgn0017448	FBgn0033271	FBgn0031065	FBgn0039385	FBgn0033117	FBgn0030646	FBgn0030711	FBgn0052423	FBgn0030773	FBgn0011744	FBgn0041713	FBgn0032018	FBgn0035231	FBgn0010660	FBgn0034352	FBgn0038736	FBgn0030457		FBgn0035265	FBgn0024227	FBgn0031413	FBgn0017429	FBgn0031053	FBgn0035667		FBgn0004855	FBgn0000499	FBgn0011274	FBgn0030933		FBgn0051015
		FBgn0039760	FBgn0025741	FBgn0024289	FBgn0040747		FBgn0032850	FBgn0035262	FBgn0017457	FBgn0033304	FBgn0031107	FBgn0039594	FBgn0033169	FBgn0030719	FBgn0030752	FBgn0052425	FBgn0030775	FBgn0011745	FBgn0042201	FBgn0032050	FBgn0035666	FBgn0010830	FBgn0034580	FBgn0038890	FBgn0030484		FBgn0035462	FBgn0024285	FBgn0031488	FBgn0017448	FBgn0031261	FBgn0035715		FBgn0004907	FBgn0000520	FBgn0011336	FBgn0030950		FBgn0051292
		FBgn0039827	FBgn0025936	FBgn0024509	FBgn0042627		FBgn0033033	FBgn0035308	FBgn0017558	FBgn0033376	FBgn0031319	FBgn0040060	FBgn0033208	FBgn0030772	FBgn0030828	FBgn0052541	FBgn0031176	FBgn0011747	FBgn0050042	FBgn0032633	FBgn0035667	FBgn0011202	FBgn0034582	FBgn0039207	FBgn0030575		FBgn0035703	FBgn0024291	FBgn0031538	FBgn0017482	FBgn0031384	FBgn0035718		FBgn0004908	FBgn0000524	FBgn0011481	FBgn0031080		FBgn0051363
		FBgn0040321	FBgn0026057	FBgn0024814	FBgn0042712		FBgn0033124	FBgn0035367	FBgn0017572	FBgn0033557	FBgn0031697	FBgn0040502	FBgn0033210	FBgn0030787	FBgn0031043	FBgn0052733	FBgn0031406	FBgn0011761	FBgn0051004	FBgn0032752	FBgn0035678	FBgn0011285	FBgn0034688	FBgn0039226	FBgn0030703		FBgn0036005	FBgn0024362	FBgn0031561	FBgn0020415	FBgn0031428	FBgn0035770		FBgn0004910	FBgn0000533	FBgn0011571	FBgn0031267		FBgn0051869
		FBgn0040382	FBgn0026150	FBgn0024832	FBgn0043799		FBgn0033612	FBgn0035450	FBgn0019925	FBgn0033764	FBgn0031762	FBgn0040600	FBgn0033400	FBgn0030817	FBgn0031097	FBgn0052815	FBgn0031489	FBgn0013307	FBgn0051259	FBgn0032974	FBgn0035831	FBgn0011606	FBgn0034704	FBgn0039688	FBgn0030743		FBgn0036117	FBgn0024889	FBgn0031629	FBgn0021768	FBgn0031638	FBgn0035917		FBgn0004921	FBgn0000541	FBgn0011592	FBgn0031268		FBgn0053113
		FBgn0041342	FBgn0026158	FBgn0025678	FBgn0043904		FBgn0033652	FBgn0035483	FBgn0020381	FBgn0033842	FBgn0032284	FBgn0040687	FBgn0033450	FBgn0030874	FBgn0031190	FBgn0052816	FBgn0031702	FBgn0013770	FBgn0051265	FBgn0033121	FBgn0035917	FBgn0011638	FBgn0034803	FBgn0040153	FBgn0030786		FBgn0036292	FBgn0025394	FBgn0031810	FBgn0021875	FBgn0031944	FBgn0036023		FBgn0005564	FBgn0000546	FBgn0011640	FBgn0031344		FBgn0053145
		FBgn0046225	FBgn0026192	FBgn0025682	FBgn0050089		FBgn0033733	FBgn0035544	FBgn0020415	FBgn0033883	FBgn0033096	FBgn0042645	FBgn0033471	FBgn0031048	FBgn0031357	FBgn0052970	FBgn0031717	FBgn0013773	FBgn0051266	FBgn0033267	FBgn0035976	FBgn0011692	FBgn0034844	FBgn0040232	FBgn0030838		FBgn0036405	FBgn0026207	FBgn0031929	FBgn0022029	FBgn0032129	FBgn0036727		FBgn0005633	FBgn0000547	FBgn0011655	FBgn0031405		FBgn0053204
		FBgn0050431	FBgn0026238	FBgn0025814	FBgn0050421		FBgn0033777	FBgn0035555	FBgn0020493	FBgn0033929	FBgn0033347	FBgn0046689	FBgn0033507	FBgn0031098	FBgn0031436	FBgn0054022	FBgn0032002	FBgn0013969	FBgn0051706	FBgn0033316	FBgn0035985	FBgn0013576	FBgn0034938	FBgn0040994	FBgn0030854		FBgn0036519	FBgn0026758	FBgn0031968	FBgn0023171	FBgn0032341	FBgn0037341		FBgn0005648	FBgn0000556	FBgn0011666	FBgn0031437		FBgn0066304
		FBgn0051663	FBgn0026250	FBgn0026409	FBgn0051169		FBgn0034247	FBgn0035671	FBgn0020766	FBgn0034089	FBgn0033598	FBgn0051004	FBgn0033690	FBgn0031126	FBgn0031485	FBgn0063499	FBgn0032008	FBgn0014032	FBgn0052169	FBgn0033352	FBgn0036091	FBgn0013733	FBgn0035171	FBgn0051314	FBgn0031021		FBgn0036641	FBgn0027085	FBgn0032025	FBgn0023545	FBgn0032400	FBgn0037724		FBgn0010014	FBgn0000559	FBgn0011739	FBgn0031564
		FBgn0052397	FBgn0026257	FBgn0026567	FBgn0051221		FBgn0034292	FBgn0035701	FBgn0021750	FBgn0034142	FBgn0033603	FBgn0051072	FBgn0033735	FBgn0031141	FBgn0031494	FBgn0085391	FBgn0032031	FBgn0014127	FBgn0052500	FBgn0033538	FBgn0036213	FBgn0013756	FBgn0035258	FBgn0052252	FBgn0031037		FBgn0036695	FBgn0027514	FBgn0032178	FBgn0024194	FBgn0032772	FBgn0038353		FBgn0010015	FBgn0000562	FBgn0011826	FBgn0031730
		FBgn0052559	FBgn0026324	FBgn0026602	FBgn0051314		FBgn0034318	FBgn0035787	FBgn0021795	FBgn0034230	FBgn0033736	FBgn0051531	FBgn0033738	FBgn0031157	FBgn0031661	FBgn0085490	FBgn0032156	FBgn0014163	FBgn0053182	FBgn0033539	FBgn0036727	FBgn0013765	FBgn0035379	FBgn0053522	FBgn0031092		FBgn0036848	FBgn0027526	FBgn0032218	FBgn0024290	FBgn0032781	FBgn0038652		FBgn0010038	FBgn0000568	FBgn0013548	FBgn0031778
		FBgn0053231	FBgn0026379	FBgn0027496	FBgn0051353		FBgn0034364	FBgn0035856	FBgn0021856	FBgn0034269	FBgn0033966	FBgn0051992	FBgn0033808	FBgn0031312	FBgn0031693		FBgn0032162	FBgn0014189	FBgn0053197	FBgn0033616	FBgn0036831	FBgn0013955	FBgn0035380	FBgn0063485	FBgn0031117		FBgn0036928	FBgn0027932	FBgn0032235	FBgn0024315	FBgn0032858	FBgn0038877		FBgn0010041	FBgn0000579	FBgn0013591	FBgn0031800
		FBgn0058121	FBgn0026431	FBgn0028327	FBgn0051531		FBgn0034711	FBgn0036003	FBgn0021875	FBgn0034380	FBgn0034011	FBgn0052486	FBgn0033882	FBgn0031483	FBgn0031881		FBgn0032230	FBgn0015218	FBgn0053543	FBgn0033664	FBgn0036890	FBgn0013974	FBgn0036023	FBgn0083969	FBgn0031459		FBgn0036998	FBgn0028331	FBgn0032264	FBgn0024320	FBgn0033438	FBgn0039109		FBgn0010078	FBgn0000581	FBgn0013759	FBgn0031836
		FBgn0062447	FBgn0026567	FBgn0028425	FBgn0052132		FBgn0034988	FBgn0036278	FBgn0022238	FBgn0034392	FBgn0034132	FBgn0052521	FBgn0034084	FBgn0031818	FBgn0031948		FBgn0032283	FBgn0015521	FBgn0053556	FBgn0033889	FBgn0037057	FBgn0013995	FBgn0036455	FBgn0087007	FBgn0031558		FBgn0037031	FBgn0028436	FBgn0032472	FBgn0024891	FBgn0033772	FBgn0039348		FBgn0010083	FBgn0000588	FBgn0013799	FBgn0031992
		FBgn0085450	FBgn0026718	FBgn0028532	FBgn0052170		FBgn0035154	FBgn0036289	FBgn0022268	FBgn0034543	FBgn0034197	FBgn0052656	FBgn0034650	FBgn0031836	FBgn0032127		FBgn0032428	FBgn0015546	FBgn0058269	FBgn0034068	FBgn0037130	FBgn0013998	FBgn0036765		FBgn0031563		FBgn0037185	FBgn0029176	FBgn0032494	FBgn0024909	FBgn0033981	FBgn0039472		FBgn0010198	FBgn0000615	FBgn0013988	FBgn0032020
		FBgn0085686	FBgn0026741	FBgn0028533	FBgn0052176		FBgn0035356	FBgn0036542	FBgn0022943	FBgn0034703	FBgn0034598	FBgn0053181	FBgn0034921	FBgn0031952	FBgn0032259		FBgn0032435	FBgn0015553	FBgn0061362	FBgn0034300	FBgn0037796	FBgn0014340	FBgn0036825		FBgn0031684		FBgn0037263	FBgn0029764	FBgn0032603	FBgn0024995	FBgn0034110	FBgn0039475		FBgn0010228	FBgn0000629	FBgn0014133	FBgn0032045
		FBgn0243512	FBgn0026777	FBgn0028534	FBgn0052188		FBgn0035358	FBgn0036899	FBgn0023094	FBgn0034715	FBgn0034911	FBgn0053334	FBgn0035102	FBgn0032169	FBgn0032297		FBgn0032706	FBgn0015621	FBgn0069927	FBgn0034491	FBgn0037976	FBgn0014868	FBgn0037018		FBgn0031830		FBgn0037648	FBgn0029914	FBgn0032614	FBgn0025109	FBgn0034304	FBgn0039844		FBgn0010316	FBgn0000634	FBgn0014465	FBgn0032090
			FBgn0027066	FBgn0028662	FBgn0052245		FBgn0035359	FBgn0036944	FBgn0023167	FBgn0034796	FBgn0034978	FBgn0085353	FBgn0035148	FBgn0032249	FBgn0032358		FBgn0032810	FBgn0015754	FBgn0084020	FBgn0034572	FBgn0038238	FBgn0015278	FBgn0037627		FBgn0031987		FBgn0037661	FBgn0029957	FBgn0032652	FBgn0025111	FBgn0034308	FBgn0041579		FBgn0010329	FBgn0000635	FBgn0014466	FBgn0032229
			FBgn0027101	FBgn0028920	FBgn0052389		FBgn0035360	FBgn0036960	FBgn0023180	FBgn0034804	FBgn0035367	FBgn0085708	FBgn0035271	FBgn0032399	FBgn0032405		FBgn0032885	FBgn0015763	FBgn0085348	FBgn0034671	FBgn0038294	FBgn0015542	FBgn0037724		FBgn0032160		FBgn0037759	FBgn0029996	FBgn0032774	FBgn0025519	FBgn0034376	FBgn0041581		FBgn0010340	FBgn0000662	FBgn0014863	FBgn0032282
			FBgn0027108	FBgn0029134	FBgn0052532		FBgn0035404	FBgn0037366	FBgn0024222	FBgn0034918	FBgn0035403	FBgn0086706	FBgn0035393	FBgn0032938	FBgn0032433		FBgn0032897	FBgn0015828	FBgn0085358	FBgn0034795	FBgn0038443	FBgn0015615	FBgn0037853		FBgn0032382		FBgn0037843	FBgn0030156	FBgn0032831	FBgn0025592	FBgn0034378	FBgn0046302		FBgn0010387	FBgn0000667	FBgn0015019	FBgn0032334
			FBgn0027496	FBgn0029750	FBgn0052710		FBgn0035590	FBgn0037414	FBgn0024234	FBgn0034921	FBgn0035701	FBgn0087005	FBgn0035436	FBgn0033033	FBgn0032445		FBgn0032909	FBgn0016038	FBgn0085364	FBgn0034970	FBgn0039048	FBgn0015799	FBgn0037902		FBgn0032394		FBgn0037879	FBgn0030318	FBgn0032947	FBgn0025704	FBgn0034606	FBgn0051052		FBgn0010401	FBgn0000719	FBgn0015245	FBgn0032399
			FBgn0027507	FBgn0029771	FBgn0052970		FBgn0035664	FBgn0037432	FBgn0024330	FBgn0035047	FBgn0035729	FBgn0087035	FBgn0035624	FBgn0033238	FBgn0032694		FBgn0033134	FBgn0016041	FBgn0085533	FBgn0035002	FBgn0039078	FBgn0016081	FBgn0037939		FBgn0032703		FBgn0038149	FBgn0030432	FBgn0033000	FBgn0025720	FBgn0034856	FBgn0051090		FBgn0010403	FBgn0000721	FBgn0015282	FBgn0032422
			FBgn0027526	FBgn0029835	FBgn0064121		FBgn0035711	FBgn0037856	FBgn0024558	FBgn0035203	FBgn0035787		FBgn0035697	FBgn0033373	FBgn0032700		FBgn0033189	FBgn0016698	FBgn0085675	FBgn0035111	FBgn0039300	FBgn0016756	FBgn0038060		FBgn0032836		FBgn0038268	FBgn0030507	FBgn0033027	FBgn0025726	FBgn0035145	FBgn0052843		FBgn0010409	FBgn0000723	FBgn0015288	FBgn0032462
			FBgn0027786	FBgn0029927	FBgn0067861		FBgn0035719	FBgn0038060	FBgn0024728	FBgn0035290	FBgn0035856		FBgn0035754	FBgn0033432	FBgn0032713		FBgn0033203	FBgn0016917	FBgn0086901	FBgn0035276	FBgn0039315	FBgn0016984	FBgn0038243		FBgn0032864		FBgn0038490	FBgn0030788	FBgn0033139	FBgn0026080	FBgn0035420	FBgn0086687		FBgn0010426	FBgn0000808	FBgn0015527	FBgn0032516
			FBgn0028377	FBgn0030041	FBgn0085368		FBgn0035767	FBgn0038217	FBgn0024832	FBgn0035538	FBgn0035903		FBgn0036105	FBgn0033495	FBgn0032763		FBgn0033297	FBgn0017397		FBgn0035411	FBgn0039430	FBgn0019968	FBgn0038246		FBgn0032987		FBgn0038524	FBgn0030790	FBgn0033271	FBgn0026086	FBgn0035938			FBgn0010438	FBgn0000810	FBgn0015600	FBgn0032840
			FBgn0028380	FBgn0030073	FBgn0085383		FBgn0035781	FBgn0038289	FBgn0024841	FBgn0035755	FBgn0036102		FBgn0036118	FBgn0033748	FBgn0032913		FBgn0033387	FBgn0017418		FBgn0035540	FBgn0039752	FBgn0020236	FBgn0038313		FBgn0033035		FBgn0038742	FBgn0030863	FBgn0033340	FBgn0026147	FBgn0036680			FBgn0010520	FBgn0000927	FBgn0015778	FBgn0032865
			FBgn0028835	FBgn0030186	FBgn0085391		FBgn0036024	FBgn0038500	FBgn0024945	FBgn0035854	FBgn0036202		FBgn0036356	FBgn0033812	FBgn0032946		FBgn0033437	FBgn0017551		FBgn0035842	FBgn0039778	FBgn0020257	FBgn0038412		FBgn0033209		FBgn0038765	FBgn0030956	FBgn0033570	FBgn0026379	FBgn0036683			FBgn0010531	FBgn0000986	FBgn0015818	FBgn0032891
			FBgn0028919	FBgn0030306	FBgn0085708		FBgn0036168	FBgn0038544	FBgn0025373	FBgn0035900	FBgn0036278		FBgn0036406	FBgn0033815	FBgn0032957		FBgn0033464	FBgn0017572		FBgn0035858	FBgn0039827	FBgn0020278	FBgn0038435		FBgn0033413		FBgn0038834	FBgn0030959	FBgn0033613	FBgn0026438	FBgn0036732			FBgn0010607	FBgn0000996	FBgn0015926	FBgn0033192
			FBgn0028925	FBgn0030329	FBgn0086908		FBgn0036314	FBgn0038554	FBgn0025469	FBgn0036039	FBgn0036287		FBgn0036537	FBgn0033925	FBgn0033048		FBgn0033564	FBgn0019662		FBgn0035859	FBgn0040531	FBgn0020304	FBgn0038571		FBgn0033518		FBgn0039113	FBgn0031003	FBgn0033659	FBgn0026585	FBgn0036817			FBgn0010612	FBgn0001078	FBgn0015954	FBgn0033282
			FBgn0028992	FBgn0030341			FBgn0036382	FBgn0038633	FBgn0025549	FBgn0036199	FBgn0036340		FBgn0036549	FBgn0033934	FBgn0033050		FBgn0033778	FBgn0020224		FBgn0036043	FBgn0040582	FBgn0020306	FBgn0038577		FBgn0033520		FBgn0039205	FBgn0031107	FBgn0033721	FBgn0026592	FBgn0036958			FBgn0010741	FBgn0001086	FBgn0016075	FBgn0033587
			FBgn0029079	FBgn0030447			FBgn0036752	FBgn0039078	FBgn0025592	FBgn0036272	FBgn0036585		FBgn0036648	FBgn0034094	FBgn0033206		FBgn0033905	FBgn0020235		FBgn0036096	FBgn0040736	FBgn0020370	FBgn0038680		FBgn0033521		FBgn0039251	FBgn0031186	FBgn0033723	FBgn0026619	FBgn0037166			FBgn0011217	FBgn0001087	FBgn0016132	FBgn0033624
			FBgn0029174	FBgn0030481			FBgn0036846	FBgn0039238	FBgn0025617	FBgn0036302	FBgn0036599		FBgn0036777	FBgn0034110	FBgn0033268		FBgn0033973	FBgn0020407		FBgn0036294	FBgn0050021	FBgn0020388	FBgn0038731		FBgn0033543		FBgn0039531	FBgn0031188	FBgn0033728	FBgn0026620	FBgn0037310			FBgn0011219	FBgn0001089	FBgn0017550	FBgn0033644
			FBgn0029508	FBgn0030511			FBgn0037525	FBgn0039399	FBgn0025716	FBgn0036460	FBgn0036960		FBgn0036804	FBgn0034401	FBgn0033367		FBgn0034029	FBgn0020618		FBgn0036386	FBgn0050160	FBgn0020389	FBgn0038893		FBgn0033555		FBgn0039641	FBgn0031392	FBgn0033764	FBgn0026630	FBgn0037929			FBgn0011227	FBgn0001098	FBgn0017566	FBgn0033815
			FBgn0029825	FBgn0030551			FBgn0037537	FBgn0039630	FBgn0025720	FBgn0036493	FBgn0037255		FBgn0036847	FBgn0034573	FBgn0033434		FBgn0034052	FBgn0020767		FBgn0036483	FBgn0050174	FBgn0020513	FBgn0038974		FBgn0033669		FBgn0039859	FBgn0031638	FBgn0033821	FBgn0026738	FBgn0037978			FBgn0011241	FBgn0001104	FBgn0019960	FBgn0033891
			FBgn0029879	FBgn0030605			FBgn0037602	FBgn0039645	FBgn0025820	FBgn0036557	FBgn0037284		FBgn0036942	FBgn0034704	FBgn0033523		FBgn0034323	FBgn0021765		FBgn0036588	FBgn0050179	FBgn0020756	FBgn0039622		FBgn0033699		FBgn0039860	FBgn0031649	FBgn0033857	FBgn0026869	FBgn0038063			FBgn0011280	FBgn0001105	FBgn0020261	FBgn0033904
			FBgn0030026	FBgn0030724			FBgn0037635	FBgn0039647	FBgn0026056	FBgn0036973	FBgn0037296		FBgn0036990	FBgn0034711	FBgn0033712		FBgn0034381	FBgn0022224		FBgn0036594	FBgn0051116	FBgn0021760	FBgn0039630		FBgn0033820		FBgn0040375	FBgn0031817	FBgn0033875	FBgn0027093	FBgn0038310			FBgn0011281	FBgn0001108	FBgn0020279	FBgn0033912
			FBgn0030039	FBgn0030797			FBgn0037818	FBgn0039648	FBgn0026086	FBgn0036975	FBgn0037352		FBgn0037117	FBgn0034876	FBgn0033716		FBgn0034398	FBgn0022359		FBgn0036599	FBgn0051472	FBgn0021764	FBgn0039648		FBgn0033906		FBgn0040529	FBgn0031896	FBgn0033968	FBgn0027103	FBgn0038617			FBgn0011283	FBgn0001114	FBgn0020385	FBgn0033928
			FBgn0030291	FBgn0030799			FBgn0037819	FBgn0039683	FBgn0026090	FBgn0037010	FBgn0037448		FBgn0037134	FBgn0034961	FBgn0033842		FBgn0034515	FBgn0022382		FBgn0036600	FBgn0051956	FBgn0021800	FBgn0039742		FBgn0034098		FBgn0040650	FBgn0032040	FBgn0033978	FBgn0027507	FBgn0038760			FBgn0011291	FBgn0001125	FBgn0020626	FBgn0033949
			FBgn0030329	FBgn0030877			FBgn0037900	FBgn0039748	FBgn0026148	FBgn0037235	FBgn0038157		FBgn0037550	FBgn0034962	FBgn0033989		FBgn0034563	FBgn0023211		FBgn0036624	FBgn0052726	FBgn0021818	FBgn0039886		FBgn0034140		FBgn0047135	FBgn0032054	FBgn0033980	FBgn0027538	FBgn0038803			FBgn0011293	FBgn0001133	FBgn0020647	FBgn0033983
			FBgn0030342	FBgn0030968			FBgn0037906	FBgn0039808	FBgn0026309	FBgn0037282	FBgn0038267		FBgn0037816	FBgn0034982	FBgn0034142		FBgn0034664	FBgn0023521		FBgn0036660	FBgn0052834	FBgn0021873	FBgn0040357		FBgn0034368		FBgn0050108	FBgn0032123	FBgn0034031	FBgn0027611	FBgn0039224			FBgn0011327	FBgn0001139	FBgn0020653	FBgn0034002
			FBgn0030433	FBgn0031097			FBgn0038217	FBgn0040354	FBgn0026570	FBgn0037465	FBgn0038289		FBgn0037822	FBgn0034999	FBgn0034145		FBgn0034716	FBgn0023526		FBgn0036775	FBgn0053057	FBgn0021995	FBgn0040573		FBgn0034405		FBgn0051274	FBgn0032172	FBgn0034160	FBgn0027654	FBgn0039508			FBgn0011476	FBgn0001142	FBgn0020910	FBgn0034103
			FBgn0030501	FBgn0031360			FBgn0038460	FBgn0040811	FBgn0026582	FBgn0037531	FBgn0038339		FBgn0037872	FBgn0035084	FBgn0034176		FBgn0034759	FBgn0023542		FBgn0036871	FBgn0053126	FBgn0022720	FBgn0040906		FBgn0034468		FBgn0051450	FBgn0032486	FBgn0034162	FBgn0027843	FBgn0039528			FBgn0011509	FBgn0001169	FBgn0022063	FBgn0034151
			FBgn0030571	FBgn0031417			FBgn0038484	FBgn0041156	FBgn0026585	FBgn0037606	FBgn0038633		FBgn0037877	FBgn0035181	FBgn0034187		FBgn0034793	FBgn0024188		FBgn0037098	FBgn0053205	FBgn0022772	FBgn0042189		FBgn0034514		FBgn0051658	FBgn0032688	FBgn0034204	FBgn0027864	FBgn0040080			FBgn0011554	FBgn0001179	FBgn0022702	FBgn0034442
			FBgn0030572	FBgn0031418			FBgn0038610	FBgn0050076	FBgn0026619	FBgn0037664	FBgn0038930		FBgn0037878	FBgn0035234	FBgn0034229		FBgn0034860	FBgn0024330		FBgn0037149	FBgn0053470	FBgn0022935	FBgn0051700		FBgn0034534		FBgn0052279	FBgn0032698	FBgn0034290	FBgn0028380	FBgn0040342			FBgn0011581	FBgn0001180	FBgn0022710	FBgn0034454
			FBgn0030654	FBgn0031428			FBgn0038682	FBgn0050184	FBgn0026749	FBgn0037814	FBgn0039434		FBgn0037967	FBgn0035267	FBgn0034275		FBgn0034883	FBgn0024371		FBgn0037218	FBgn0053514	FBgn0022985	FBgn0051974		FBgn0034579		FBgn0053116	FBgn0032901	FBgn0034291	FBgn0028427	FBgn0040505			FBgn0011586	FBgn0001186	FBgn0023169	FBgn0034507
			FBgn0030719	FBgn0031485			FBgn0038700	FBgn0051179	FBgn0026751	FBgn0037818	FBgn0039540		FBgn0038319	FBgn0035619	FBgn0034470		FBgn0035032	FBgn0024558		FBgn0037482	FBgn0067903	FBgn0023097	FBgn0052191		FBgn0034760		FBgn0085212	FBgn0032979	FBgn0034293	FBgn0028487	FBgn0040823			FBgn0011693	FBgn0001187	FBgn0023441	FBgn0034600
			FBgn0030724	FBgn0031554			FBgn0038878	FBgn0051462	FBgn0026873	FBgn0037958	FBgn0039774		FBgn0038324	FBgn0035708	FBgn0034519		FBgn0035083	FBgn0024689		FBgn0037561	FBgn0067905	FBgn0023172	FBgn0052483		FBgn0034885		FBgn0085271	FBgn0033095	FBgn0034296	FBgn0028506	FBgn0042710			FBgn0011706	FBgn0001189	FBgn0023509	FBgn0034667
			FBgn0030803	FBgn0031653			FBgn0038973	FBgn0051619	FBgn0027054	FBgn0038035	FBgn0039878		FBgn0038400	FBgn0035918	FBgn0034528		FBgn0035085	FBgn0024846		FBgn0037592	FBgn0085256	FBgn0023407	FBgn0052628		FBgn0034915		FBgn0086687	FBgn0033259	FBgn0034329	FBgn0028525	FBgn0046225			FBgn0011712	FBgn0001202	FBgn0023510	FBgn0034753
			FBgn0030850	FBgn0031654			FBgn0038981	FBgn0052029	FBgn0027055	FBgn0038049	FBgn0040089		FBgn0038491	FBgn0036340	FBgn0034543		FBgn0035287	FBgn0024887		FBgn0037980	FBgn0085530	FBgn0023508	FBgn0052682		FBgn0034931		FBgn0086785	FBgn0033380	FBgn0034330	FBgn0028539	FBgn0051163			FBgn0011762	FBgn0001205	FBgn0023516	FBgn0034755
			FBgn0030938	FBgn0031697			FBgn0039130	FBgn0052048	FBgn0027057	FBgn0038111	FBgn0040637		FBgn0038672	FBgn0036564	FBgn0034605		FBgn0035293	FBgn0025185		FBgn0038418		FBgn0023513	FBgn0052833		FBgn0034945		FBgn0243513	FBgn0033391	FBgn0034436	FBgn0028697	FBgn0051788			FBgn0011769	FBgn0001215	FBgn0024273	FBgn0034809
			FBgn0030945	FBgn0031845			FBgn0039232	FBgn0052389	FBgn0027070	FBgn0038115	FBgn0040700		FBgn0038675	FBgn0036641	FBgn0035064		FBgn0035343	FBgn0025336		FBgn0038427		FBgn0023514	FBgn0053092		FBgn0034948			FBgn0033393	FBgn0034460	FBgn0028886	FBgn0051849			FBgn0011832	FBgn0001218	FBgn0024314	FBgn0034973
			FBgn0031049	FBgn0031913			FBgn0039328	FBgn0052392	FBgn0027280	FBgn0038220	FBgn0040763		FBgn0038686	FBgn0037166	FBgn0035090		FBgn0035431	FBgn0025381		FBgn0038434		FBgn0023549	FBgn0053198		FBgn0035038			FBgn0033673	FBgn0034479	FBgn0029002	FBgn0052453			FBgn0013303	FBgn0001219	FBgn0024332	FBgn0035056
			FBgn0031111	FBgn0032015			FBgn0039471	FBgn0052691	FBgn0027296	FBgn0038277	FBgn0040998		FBgn0038788	FBgn0037203	FBgn0035164		FBgn0035510	FBgn0025458		FBgn0038532		FBgn0024182	FBgn0054035		FBgn0035087			FBgn0033989	FBgn0034500	FBgn0029118	FBgn0052536			FBgn0013305	FBgn0001220	FBgn0024364	FBgn0035141
			FBgn0031216	FBgn0032076			FBgn0040060	FBgn0053171	FBgn0027359	FBgn0038410	FBgn0043900		FBgn0038989	FBgn0037207	FBgn0035539		FBgn0035600	FBgn0025549		FBgn0038683		FBgn0024187	FBgn0083981		FBgn0035091			FBgn0034062	FBgn0034509	FBgn0029175	FBgn0052645			FBgn0013347	FBgn0001222	FBgn0024365	FBgn0035155
			FBgn0031361	FBgn0032237			FBgn0040260	FBgn0053197	FBgn0027360	FBgn0038454	FBgn0043903		FBgn0039305	FBgn0037261	FBgn0035755		FBgn0035665	FBgn0025638		FBgn0038769		FBgn0024242	FBgn0084035		FBgn0035210			FBgn0034084	FBgn0034538	FBgn0029523	FBgn0053249			FBgn0013348	FBgn0001233	FBgn0024556	FBgn0035156
			FBgn0031398	FBgn0032287			FBgn0040369	FBgn0053256	FBgn0027364	FBgn0038548	FBgn0046876		FBgn0039329	FBgn0037357	FBgn0035926		FBgn0035670	FBgn0025741		FBgn0038806		FBgn0024277	FBgn0085278		FBgn0035422			FBgn0034158	FBgn0034741	FBgn0029672	FBgn0053525			FBgn0013432	FBgn0001247	FBgn0024983	FBgn0035199
			FBgn0031403	FBgn0032350			FBgn0040512	FBgn0053464	FBgn0027538	FBgn0038549	FBgn0050025		FBgn0039336	FBgn0037533	FBgn0036203		FBgn0035673	FBgn0025807		FBgn0038827		FBgn0024329	FBgn0085301		FBgn0035471			FBgn0034237	FBgn0034758	FBgn0029768	FBgn0054006			FBgn0013467	FBgn0001248	FBgn0024992	FBgn0035282
			FBgn0031479	FBgn0032379			FBgn0040524	FBgn0058068	FBgn0027539	FBgn0038649	FBgn0050045		FBgn0039347	FBgn0037581	FBgn0036341		FBgn0035676	FBgn0025825		FBgn0038928		FBgn0024957	FBgn0085345		FBgn0035475			FBgn0034389	FBgn0034761	FBgn0029799	FBgn0054019			FBgn0013531	FBgn0001263	FBgn0025352	FBgn0035285
			FBgn0031599	FBgn0032720			FBgn0040813	FBgn0058441	FBgn0027610	FBgn0038752	FBgn0050323		FBgn0039459	FBgn0037882	FBgn0036579		FBgn0035975	FBgn0026085		FBgn0039067		FBgn0024958	FBgn0085519		FBgn0035529			FBgn0034453	FBgn0034807	FBgn0029943	FBgn0061435			FBgn0013674	FBgn0001296	FBgn0025455	FBgn0035321
			FBgn0031601	FBgn0032726			FBgn0040942	FBgn0063649	FBgn0027791	FBgn0038810	FBgn0050419		FBgn0039464	FBgn0038039	FBgn0036581		FBgn0036015	FBgn0026143		FBgn0039449		FBgn0024991	FBgn0085589		FBgn0035640			FBgn0034537	FBgn0034943	FBgn0030056	FBgn0083959			FBgn0013676	FBgn0001297	FBgn0025571	FBgn0035323
			FBgn0031663	FBgn0032729			FBgn0041581	FBgn0069960	FBgn0027864	FBgn0039025	FBgn0050457		FBgn0039505	FBgn0038106	FBgn0036666		FBgn0036022	FBgn0026144		FBgn0039487		FBgn0025388	FBgn0085661		FBgn0035656			FBgn0034577	FBgn0034958	FBgn0030421	FBgn0085412			FBgn0013684	FBgn0001301	FBgn0025620	FBgn0035409
			FBgn0031768	FBgn0032782			FBgn0041605	FBgn0085196	FBgn0027949	FBgn0039301	FBgn0051119		FBgn0039589	FBgn0038132	FBgn0036813		FBgn0036068	FBgn0026158		FBgn0039623		FBgn0025454	FBgn0086377		FBgn0035692			FBgn0034650	FBgn0034971	FBgn0030629	FBgn0086442			FBgn0013720	FBgn0001308	FBgn0025628	FBgn0035589
			FBgn0031822	FBgn0032820			FBgn0043575	FBgn0085369	FBgn0028382	FBgn0039357	FBgn0051179		FBgn0039650	FBgn0038256	FBgn0036904		FBgn0036106	FBgn0026257		FBgn0039680		FBgn0025621	FBgn0086913		FBgn0035978			FBgn0034738	FBgn0035022	FBgn0030660	FBgn0086450			FBgn0013745	FBgn0001316	FBgn0025639	FBgn0035602
			FBgn0032035	FBgn0032833			FBgn0045038	FBgn0085375	FBgn0028419	FBgn0039381	FBgn0051231		FBgn0039689	FBgn0038300	FBgn0036964		FBgn0036271	FBgn0026261		FBgn0039696		FBgn0025626			FBgn0036008			FBgn0034908	FBgn0035040	FBgn0030695	FBgn0243511			FBgn0013749	FBgn0001330	FBgn0025681	FBgn0035671
			FBgn0032052	FBgn0032864			FBgn0050431	FBgn0085412	FBgn0028434	FBgn0039489	FBgn0051407		FBgn0039732	FBgn0038324	FBgn0036991		FBgn0036589	FBgn0026361		FBgn0039773		FBgn0025633			FBgn0036428			FBgn0035016	FBgn0035094	FBgn0030699				FBgn0013750	FBgn0001332	FBgn0025790	FBgn0035691
			FBgn0032150	FBgn0032889			FBgn0051052	FBgn0085421	FBgn0028487	FBgn0039641	FBgn0051462		FBgn0039867	FBgn0038337	FBgn0036992		FBgn0036622	FBgn0026380		FBgn0039863		FBgn0025725			FBgn0036820			FBgn0035065	FBgn0035112	FBgn0030734				FBgn0013981	FBgn0001337	FBgn0025866	FBgn0035734
			FBgn0032189	FBgn0033092			FBgn0051288	FBgn0085643	FBgn0028540	FBgn0040064	FBgn0051473		FBgn0039943	FBgn0038424	FBgn0036996		FBgn0036643	FBgn0026751		FBgn0040717		FBgn0025742			FBgn0036907			FBgn0035127	FBgn0035140	FBgn0030745				FBgn0014000	FBgn0001341	FBgn0026059	FBgn0035873
			FBgn0032194	FBgn0033179			FBgn0051303	FBgn0085655	FBgn0028552	FBgn0040079	FBgn0051630		FBgn0040064	FBgn0038575	FBgn0037000		FBgn0036742	FBgn0027054		FBgn0040799		FBgn0025830			FBgn0036932			FBgn0035211	FBgn0035461	FBgn0030778				FBgn0014010	FBgn0001404	FBgn0026079	FBgn0035914
			FBgn0032196	FBgn0033257			FBgn0051324		FBgn0028648	FBgn0040369	FBgn0052392		FBgn0040077	FBgn0038617	FBgn0037011		FBgn0036783	FBgn0027057		FBgn0041604		FBgn0026060			FBgn0037603			FBgn0035295	FBgn0035480	FBgn0030789				FBgn0014023	FBgn0001565	FBgn0026083	FBgn0036046
			FBgn0032197	FBgn0033294			FBgn0051446		FBgn0028665	FBgn0040529	FBgn0052397		FBgn0040322	FBgn0038723	FBgn0037239		FBgn0036834	FBgn0027066		FBgn0041607		FBgn0026179			FBgn0037646			FBgn0035370	FBgn0035501	FBgn0030993				FBgn0014033	FBgn0001612	FBgn0026145	FBgn0036099
			FBgn0032198	FBgn0033327			FBgn0051607		FBgn0028685	FBgn0040778	FBgn0052534		FBgn0040780	FBgn0038805	FBgn0037370		FBgn0036945	FBgn0027083		FBgn0041627		FBgn0026181			FBgn0037714			FBgn0035432	FBgn0035661	FBgn0030995				FBgn0014092	FBgn0001624	FBgn0026160	FBgn0036155
			FBgn0032205	FBgn0033357			FBgn0053192		FBgn0028696	FBgn0041100	FBgn0052537		FBgn0040928	FBgn0038818	FBgn0037534		FBgn0037015	FBgn0027086		FBgn0043796		FBgn0026206			FBgn0037719			FBgn0035622	FBgn0035674	FBgn0031184				FBgn0014184	FBgn0001942	FBgn0026259	FBgn0036173
			FBgn0032210	FBgn0033518			FBgn0053523		FBgn0028985	FBgn0045064	FBgn0052541		FBgn0041100	FBgn0039020	FBgn0037566		FBgn0037174	FBgn0027291		FBgn0050149		FBgn0026317			FBgn0037890			FBgn0035630	FBgn0035742	FBgn0031213				FBgn0014380	FBgn0001961	FBgn0026375	FBgn0036396
			FBgn0032231	FBgn0033520			FBgn0063497		FBgn0029067	FBgn0046301	FBgn0052813		FBgn0042111	FBgn0039543	FBgn0037608		FBgn0037347	FBgn0027296		FBgn0051637		FBgn0026369			FBgn0038147			FBgn0035851	FBgn0035791	FBgn0031216				FBgn0014391	FBgn0001974	FBgn0026428	FBgn0036464
			FBgn0032240	FBgn0033564			FBgn0064237		FBgn0029152	FBgn0050100	FBgn0053542		FBgn0050076	FBgn0039664	FBgn0037615		FBgn0037350	FBgn0027359		FBgn0052135		FBgn0026433			FBgn0038172			FBgn0035867	FBgn0036121	FBgn0031282				FBgn0014469	FBgn0001978	FBgn0026702	FBgn0036550
			FBgn0032246	FBgn0033612			FBgn0085330		FBgn0029629	FBgn0051414	FBgn0054022		FBgn0050100	FBgn0039702	FBgn0037647		FBgn0037387	FBgn0027513		FBgn0052188		FBgn0026441			FBgn0038214			FBgn0035914	FBgn0036318	FBgn0031326				FBgn0014930	FBgn0001986	FBgn0026713	FBgn0036580
			FBgn0032247	FBgn0033631			FBgn0086367		FBgn0029672	FBgn0052174	FBgn0058121		FBgn0050342	FBgn0039742	FBgn0037683		FBgn0037465	FBgn0027559		FBgn0052208		FBgn0026575			FBgn0038224			FBgn0035969	FBgn0036422	FBgn0031401				FBgn0015001	FBgn0001991	FBgn0026875	FBgn0036690
			FBgn0032261	FBgn0033733					FBgn0029785	FBgn0052195	FBgn0067052		FBgn0050404	FBgn0039752	FBgn0037688		FBgn0037577	FBgn0027619		FBgn0052213		FBgn0026577			FBgn0038277			FBgn0035989	FBgn0036433	FBgn0031494				FBgn0015037	FBgn0001994	FBgn0027081	FBgn0036726
			FBgn0032346	FBgn0033778					FBgn0029833	FBgn0052196	FBgn0085194		FBgn0050437	FBgn0039856	FBgn0037709		FBgn0037721	FBgn0027780		FBgn0052365		FBgn0026721			FBgn0038426			FBgn0035999	FBgn0036538	FBgn0031500				FBgn0015039	FBgn0002044	FBgn0027287	FBgn0036851
			FBgn0032511	FBgn0033830					FBgn0029882	FBgn0052364	FBgn0085262		FBgn0051110	FBgn0040080	FBgn0037809		FBgn0037763	FBgn0027791		FBgn0052532		FBgn0027080			FBgn0038461			FBgn0036052	FBgn0036542	FBgn0031517				FBgn0015299	FBgn0002069	FBgn0027329	FBgn0036855
			FBgn0032524	FBgn0033906					FBgn0029897	FBgn0052707	FBgn0085347		FBgn0051229	FBgn0040284	FBgn0038110		FBgn0037798	FBgn0027841		FBgn0052564		FBgn0027321			FBgn0038984			FBgn0036053	FBgn0036620	FBgn0031522				FBgn0015338	FBgn0002183	FBgn0027335	FBgn0036856
			FBgn0032596	FBgn0034066					FBgn0029913	FBgn0053111	FBgn0085356		FBgn0051414	FBgn0043010	FBgn0038115		FBgn0038032	FBgn0027949		FBgn0053255		FBgn0027339			FBgn0039031			FBgn0036111	FBgn0036672	FBgn0031589				FBgn0015393	FBgn0002413	FBgn0027508	FBgn0036878
			FBgn0032597	FBgn0034143					FBgn0029925	FBgn0053230	FBgn0085421		FBgn0051855	FBgn0046214	FBgn0038196		FBgn0038056	FBgn0028292		FBgn0054020		FBgn0027342			FBgn0039406			FBgn0036144	FBgn0036767	FBgn0031628				FBgn0015569	FBgn0002431	FBgn0027534	FBgn0036921
			FBgn0032671	FBgn0034394					FBgn0029935	FBgn0053260	FBgn0085443		FBgn0051950	FBgn0050118	FBgn0038290		FBgn0038256	FBgn0028372		FBgn0085444		FBgn0027503			FBgn0039452			FBgn0036165	FBgn0036993	FBgn0031655				FBgn0015587	FBgn0002441	FBgn0027540	FBgn0036972
			FBgn0032705	FBgn0034432					FBgn0029959	FBgn0053553	FBgn0085449		FBgn0052364	FBgn0050157	FBgn0038387		FBgn0038516	FBgn0028375		FBgn0085467		FBgn0027504			FBgn0039476			FBgn0036239	FBgn0037070	FBgn0031736				FBgn0015602	FBgn0002466	FBgn0027567	FBgn0037128
			FBgn0032725	FBgn0034495					FBgn0029999	FBgn0054056	FBgn0085501		FBgn0053002	FBgn0051169	FBgn0038391		FBgn0038638	FBgn0028397		FBgn0086679		FBgn0027571			FBgn0039537			FBgn0036314	FBgn0037288	FBgn0031801				FBgn0015765	FBgn0002524	FBgn0027569	FBgn0037165
			FBgn0032789	FBgn0034583					FBgn0030057	FBgn0058381	FBgn0085521		FBgn0058174	FBgn0052318	FBgn0038519		FBgn0038744	FBgn0028401				FBgn0027655			FBgn0039678			FBgn0036316	FBgn0037290	FBgn0031851				FBgn0015793	FBgn0002525	FBgn0027570	FBgn0037231
			FBgn0032799	FBgn0034642					FBgn0030101	FBgn0063495	FBgn0086476		FBgn0083985	FBgn0052462	FBgn0038582		FBgn0038799	FBgn0028516				FBgn0027835			FBgn0039682			FBgn0036372	FBgn0037386	FBgn0031908				FBgn0015794	FBgn0002527	FBgn0027580	FBgn0037244
			FBgn0032880	FBgn0034724					FBgn0030137	FBgn0250747	FBgn0243505		FBgn0085532	FBgn0052536	FBgn0038704		FBgn0038845	FBgn0028540				FBgn0027866			FBgn0039697			FBgn0036396	FBgn0037414	FBgn0031919				FBgn0015795	FBgn0002542	FBgn0027588	FBgn0037321
			FBgn0032922	FBgn0034885					FBgn0030142				FBgn0086370	FBgn0053548	FBgn0038718		FBgn0038900	FBgn0028684				FBgn0027914			FBgn0039800			FBgn0036402	FBgn0037678	FBgn0031998				FBgn0015829	FBgn0002552	FBgn0027593	FBgn0037323
			FBgn0032943	FBgn0034936					FBgn0030263				FBgn0086472	FBgn0064126	FBgn0038719		FBgn0038946	FBgn0028685				FBgn0027948			FBgn0039801			FBgn0036446	FBgn0037762	FBgn0032005				FBgn0016078	FBgn0002567	FBgn0027596	FBgn0037325
			FBgn0032956	FBgn0035112					FBgn0030406					FBgn0085520	FBgn0038863		FBgn0039008	FBgn0028686				FBgn0028360			FBgn0039970			FBgn0036661	FBgn0037765	FBgn0032021				FBgn0016126	FBgn0002638	FBgn0027616	FBgn0037412
			FBgn0032986	FBgn0035147					FBgn0030420					FBgn0086356	FBgn0038922		FBgn0039052	FBgn0028693				FBgn0028468			FBgn0040295			FBgn0036761	FBgn0037934	FBgn0032036				FBgn0016675	FBgn0002641	FBgn0027621	FBgn0037433
			FBgn0032988	FBgn0035189					FBgn0030432					FBgn0086360	FBgn0039114		FBgn0039118	FBgn0028696				FBgn0028497			FBgn0040732			FBgn0036843	FBgn0038037	FBgn0032079				FBgn0016691	FBgn0002645	FBgn0027660	FBgn0037469
			FBgn0033029	FBgn0035348					FBgn0030435					FBgn0086370	FBgn0039149		FBgn0039308	FBgn0028836				FBgn0028538			FBgn0041194			FBgn0036856	FBgn0038088	FBgn0032131				FBgn0016697	FBgn0002707	FBgn0027836	FBgn0037475
			FBgn0033055	FBgn0035404					FBgn0030460					FBgn0086450	FBgn0039154		FBgn0039309	FBgn0028925				FBgn0028741			FBgn0043535			FBgn0036915	FBgn0038105	FBgn0032168				FBgn0016700	FBgn0002709	FBgn0027868	FBgn0037571
			FBgn0033104	FBgn0035436					FBgn0030510					FBgn0086476	FBgn0039312		FBgn0039391	FBgn0028955				FBgn0028915			FBgn0043783			FBgn0036994	FBgn0038194	FBgn0032195				FBgn0016715	FBgn0002719	FBgn0028325	FBgn0037581
			FBgn0033265	FBgn0035484					FBgn0030521					FBgn0086558	FBgn0039313		FBgn0039447	FBgn0028984				FBgn0028962			FBgn0044510			FBgn0037220	FBgn0038198	FBgn0032207				FBgn0016726	FBgn0002723	FBgn0028408	FBgn0037697
			FBgn0033273	FBgn0035600					FBgn0030616						FBgn0039330		FBgn0039485	FBgn0028985				FBgn0028968			FBgn0046114			FBgn0037364	FBgn0038211	FBgn0032210				FBgn0016940	FBgn0002774	FBgn0028474	FBgn0037773
			FBgn0033357	FBgn0035734					FBgn0030629						FBgn0039356		FBgn0039665	FBgn0028992				FBgn0028974			FBgn0046763			FBgn0037500	FBgn0038292	FBgn0032246				FBgn0016970	FBgn0002775	FBgn0028484	FBgn0037883
			FBgn0033381	FBgn0035753					FBgn0030641						FBgn0039417		FBgn0039722	FBgn0028997				FBgn0029079			FBgn0050392			FBgn0037540	FBgn0038346	FBgn0032248				FBgn0017414	FBgn0002777	FBgn0028494	FBgn0038053
			FBgn0033451	FBgn0035811					FBgn0030660						FBgn0039474		FBgn0039777	FBgn0029117				FBgn0029504			FBgn0051778			FBgn0037555	FBgn0038450	FBgn0032298				FBgn0017430	FBgn0002781	FBgn0028509	FBgn0038132
			FBgn0033467	FBgn0035909					FBgn0030669						FBgn0039670		FBgn0040280	FBgn0029514				FBgn0029512			FBgn0052068			FBgn0037582	FBgn0038631	FBgn0032394				FBgn0017567	FBgn0002783	FBgn0028646	FBgn0038199
			FBgn0033473	FBgn0035926					FBgn0030679						FBgn0039690		FBgn0040281	FBgn0029522				FBgn0029685			FBgn0052573			FBgn0037614	FBgn0038654	FBgn0032465				FBgn0017578	FBgn0002787	FBgn0028647	FBgn0038276
			FBgn0033528	FBgn0035933					FBgn0030685						FBgn0039726		FBgn0040384	FBgn0029666				FBgn0029688			FBgn0052672			FBgn0037615	FBgn0038701	FBgn0032482				FBgn0017579	FBgn0002872	FBgn0028671	FBgn0038396
			FBgn0033529	FBgn0035950					FBgn0030710						FBgn0039766		FBgn0040502	FBgn0029715				FBgn0029846			FBgn0053199			FBgn0037636	FBgn0038738	FBgn0032597				FBgn0019928	FBgn0002873	FBgn0028688	FBgn0038489
			FBgn0033548	FBgn0035964					FBgn0030749						FBgn0039908		FBgn0040551	FBgn0029803				FBgn0029850			FBgn0058042			FBgn0037739	FBgn0039102	FBgn0032618				FBgn0019929	FBgn0002899	FBgn0028692	FBgn0038579
			FBgn0033551	FBgn0035968					FBgn0030863						FBgn0039909		FBgn0040600	FBgn0029820				FBgn0029867			FBgn0086904			FBgn0037875	FBgn0039238	FBgn0032691				FBgn0019932	FBgn0002906	FBgn0028695	FBgn0038586
			FBgn0033556	FBgn0035978					FBgn0030870						FBgn0040001		FBgn0040608	FBgn0029868				FBgn0029899			FBgn0087021			FBgn0037929	FBgn0039266	FBgn0032694				FBgn0020129	FBgn0002914	FBgn0028982	FBgn0038737
			FBgn0033631	FBgn0036007					FBgn0030871						FBgn0040259		FBgn0040718	FBgn0029937				FBgn0029903						FBgn0037978	FBgn0039298	FBgn0032701				FBgn0020300	FBgn0002921	FBgn0028990	FBgn0038746
			FBgn0033675	FBgn0036300					FBgn0030883						FBgn0040467		FBgn0040775	FBgn0029980				FBgn0029911						FBgn0037981	FBgn0039321	FBgn0032787				FBgn0020372	FBgn0002924	FBgn0029155	FBgn0038806
			FBgn0033754	FBgn0036337					FBgn0030915						FBgn0040623		FBgn0040805	FBgn0029999				FBgn0029970						FBgn0038129	FBgn0039326	FBgn0032815				FBgn0020391	FBgn0002932	FBgn0029157	FBgn0038916
			FBgn0033773	FBgn0036382					FBgn0030960						FBgn0040914		FBgn0040923	FBgn0030000				FBgn0029979						FBgn0038223	FBgn0039647	FBgn0032850				FBgn0020416	FBgn0002938	FBgn0029686	FBgn0039081
			FBgn0033810	FBgn0036533					FBgn0030970						FBgn0040994		FBgn0046689	FBgn0030142				FBgn0029983						FBgn0038268	FBgn0039683	FBgn0032880				FBgn0020506	FBgn0002948	FBgn0029755	FBgn0039161
			FBgn0033826	FBgn0036549					FBgn0030986						FBgn0041180		FBgn0050002	FBgn0030151				FBgn0029985						FBgn0038296	FBgn0039755	FBgn0032913				FBgn0020907	FBgn0002968	FBgn0029766	FBgn0039346
			FBgn0033899	FBgn0036650					FBgn0031035						FBgn0041205		FBgn0050008	FBgn0030189				FBgn0029997						FBgn0038316	FBgn0039768	FBgn0032943				FBgn0021814	FBgn0002989	FBgn0029804	FBgn0039352
			FBgn0033900	FBgn0036824					FBgn0031047						FBgn0043364		FBgn0050016	FBgn0030218				FBgn0030003						FBgn0038576	FBgn0039897	FBgn0032946				FBgn0021967	FBgn0003022	FBgn0029824	FBgn0039399
			FBgn0033901	FBgn0036996					FBgn0031054						FBgn0045064		FBgn0050090	FBgn0030245				FBgn0030008						FBgn0038720	FBgn0040099	FBgn0032955				FBgn0022027	FBgn0003023	FBgn0029905	FBgn0039402
			FBgn0033907	FBgn0037057					FBgn0031060						FBgn0047114		FBgn0050172	FBgn0030305				FBgn0030049						FBgn0038755	FBgn0040102	FBgn0032956				FBgn0022073	FBgn0003028	FBgn0029941	FBgn0039440
			FBgn0033962	FBgn0037219					FBgn0031094						FBgn0047178		FBgn0050334	FBgn0030342				FBgn0030055						FBgn0038829	FBgn0040658	FBgn0032986				FBgn0022238	FBgn0003031	FBgn0029992	FBgn0039486
			FBgn0034054	FBgn0037270					FBgn0031143						FBgn0050077		FBgn0050415	FBgn0030391				FBgn0030076						FBgn0038861	FBgn0040959	FBgn0032999				FBgn0022344	FBgn0003041	FBgn0030054	FBgn0039494
			FBgn0034143	FBgn0037354					FBgn0031217						FBgn0050273		FBgn0050424	FBgn0030410				FBgn0030091						FBgn0039061	FBgn0040973	FBgn0033054				FBgn0022709	FBgn0003044	FBgn0030089	FBgn0039495
			FBgn0034217	FBgn0037370					FBgn0031250						FBgn0051104		FBgn0050495	FBgn0030420				FBgn0030112						FBgn0039209	FBgn0040992	FBgn0033117				FBgn0022936	FBgn0003062	FBgn0030240	FBgn0039509
			FBgn0034231	FBgn0037537					FBgn0031309						FBgn0051217		FBgn0051030	FBgn0030433				FBgn0030145						FBgn0039223	FBgn0040993	FBgn0033174				FBgn0022943	FBgn0003071	FBgn0030241	FBgn0039538
			FBgn0034243	FBgn0037643					FBgn0031376						FBgn0051522		FBgn0051106	FBgn0030457				FBgn0030206						FBgn0039296	FBgn0041156	FBgn0033240				FBgn0022984	FBgn0003074	FBgn0030321	FBgn0039712
			FBgn0034312	FBgn0037715					FBgn0031378						FBgn0051523		FBgn0051431	FBgn0030467				FBgn0030246						FBgn0039741	FBgn0041184	FBgn0033241				FBgn0023000	FBgn0003075	FBgn0030336	FBgn0039719
			FBgn0034321	FBgn0037754					FBgn0031391						FBgn0051712		FBgn0051451	FBgn0030501				FBgn0030299						FBgn0039882	FBgn0042119	FBgn0033260				FBgn0023175	FBgn0003076	FBgn0030349	FBgn0039731
			FBgn0034322	FBgn0037906					FBgn0031454						FBgn0051809		FBgn0052108	FBgn0030552				FBgn0030316						FBgn0040059	FBgn0042129	FBgn0033272				FBgn0023178	FBgn0003079	FBgn0030486	FBgn0039802
			FBgn0034362	FBgn0037912					FBgn0031484						FBgn0052195		FBgn0052551	FBgn0030612				FBgn0030330						FBgn0040066	FBgn0043470	FBgn0033315				FBgn0023180	FBgn0003082	FBgn0030514	FBgn0039924
			FBgn0034379	FBgn0037975					FBgn0031495						FBgn0052418		FBgn0052756	FBgn0030625				FBgn0030343						FBgn0040212	FBgn0043471	FBgn0033374				FBgn0023212	FBgn0003134	FBgn0030555	FBgn0040010
			FBgn0034387	FBgn0038038					FBgn0031498						FBgn0052642		FBgn0052982	FBgn0030657				FBgn0030352						FBgn0040291	FBgn0046302	FBgn0033449				FBgn0023519	FBgn0003138	FBgn0030648	FBgn0040211
			FBgn0034403	FBgn0038257					FBgn0031500						FBgn0052647		FBgn0053108	FBgn0030673				FBgn0030354						FBgn0040347	FBgn0050052	FBgn0033458				FBgn0023534	FBgn0003149	FBgn0030655	FBgn0040519
			FBgn0034451	FBgn0038326					FBgn0031517						FBgn0052750		FBgn0053324	FBgn0030683				FBgn0030504						FBgn0040823	FBgn0050197	FBgn0033459				FBgn0023550	FBgn0003159	FBgn0030731	FBgn0040673
			FBgn0034494	FBgn0038395					FBgn0031639						FBgn0052850		FBgn0053937	FBgn0030685				FBgn0030554						FBgn0042083	FBgn0050269	FBgn0033483				FBgn0024196	FBgn0003165	FBgn0030738	FBgn0040730
			FBgn0034523	FBgn0038400					FBgn0031640						FBgn0053260		FBgn0054056	FBgn0030700				FBgn0030627						FBgn0045063	FBgn0050285	FBgn0033540				FBgn0024222	FBgn0003177	FBgn0030747	FBgn0040754
			FBgn0034631	FBgn0038610					FBgn0031656						FBgn0053346		FBgn0063495	FBgn0030740				FBgn0030702						FBgn0050430	FBgn0050479	FBgn0033544				FBgn0024230	FBgn0003178	FBgn0030758	FBgn0040755
			FBgn0034689	FBgn0038771					FBgn0031673						FBgn0053493		FBgn0065032	FBgn0030749				FBgn0030741						FBgn0051120	FBgn0051041	FBgn0033639				FBgn0024361	FBgn0003187	FBgn0030842	FBgn0040765
			FBgn0034703	FBgn0038922					FBgn0031676						FBgn0053926		FBgn0069973	FBgn0030753				FBgn0030809						FBgn0051344	FBgn0051057	FBgn0033656				FBgn0024432	FBgn0003200	FBgn0030869	FBgn0040811
			FBgn0034925	FBgn0038924					FBgn0031815						FBgn0083940		FBgn0083970	FBgn0030793				FBgn0030858						FBgn0051357	FBgn0051077	FBgn0033672				FBgn0024491	FBgn0003204	FBgn0030930	FBgn0040832
			FBgn0034936	FBgn0038973					FBgn0031824						FBgn0084027		FBgn0083983	FBgn0030794				FBgn0031006						FBgn0051363	FBgn0051200	FBgn0033755				FBgn0024734	FBgn0003209	FBgn0030932	FBgn0040837
			FBgn0035088	FBgn0038985					FBgn0031834						FBgn0085208		FBgn0085227	FBgn0030803				FBgn0031030						FBgn0051849	FBgn0051248	FBgn0033760				FBgn0024804	FBgn0003210	FBgn0030966	FBgn0040900
			FBgn0035163	FBgn0039172					FBgn0031848						FBgn0085261		FBgn0085240	FBgn0030805				FBgn0031115						FBgn0052104	FBgn0051300	FBgn0033762				FBgn0024811	FBgn0003257	FBgn0030990	FBgn0040964
			FBgn0035169	FBgn0039241					FBgn0031871						FBgn0085405		FBgn0085241	FBgn0030806				FBgn0031118						FBgn0052190	FBgn0051313	FBgn0033816				FBgn0024841	FBgn0003261	FBgn0031020	FBgn0040995
			FBgn0035211	FBgn0039265					FBgn0031876						FBgn0085424		FBgn0085265	FBgn0030854				FBgn0031194						FBgn0052699	FBgn0051326	FBgn0033902				FBgn0024912	FBgn0003268	FBgn0031051	FBgn0041174
			FBgn0035254	FBgn0039303					FBgn0032000								FBgn0085268	FBgn0030864				FBgn0031266						FBgn0052732	FBgn0051343	FBgn0033903				FBgn0024980	FBgn0003276	FBgn0031052	FBgn0042206
			FBgn0035289	FBgn0039330					FBgn0032001								FBgn0085313	FBgn0030870				FBgn0031319						FBgn0052750	FBgn0051626	FBgn0033905				FBgn0024986	FBgn0003277	FBgn0031111	FBgn0045843
			FBgn0035328	FBgn0039358					FBgn0032012								FBgn0085359	FBgn0030892				FBgn0031384						FBgn0052772	FBgn0051758	FBgn0033921				FBgn0025286	FBgn0003278	FBgn0031140	FBgn0050017
			FBgn0035414	FBgn0039402					FBgn0032030								FBgn0085475	FBgn0030915				FBgn0031390						FBgn0053156	FBgn0051769	FBgn0033996				FBgn0025366	FBgn0003279	FBgn0031148	FBgn0050094
			FBgn0035423	FBgn0039537					FBgn0032032								FBgn0085678	FBgn0030944				FBgn0031456						FBgn0066304	FBgn0051813	FBgn0034027				FBgn0025456	FBgn0003310	FBgn0031174	FBgn0050277
			FBgn0035440	FBgn0039698					FBgn0032034								FBgn0087005	FBgn0030963				FBgn0031506						FBgn0085469	FBgn0051901	FBgn0034194				FBgn0025558	FBgn0003317	FBgn0031298	FBgn0050409
			FBgn0035473	FBgn0039776					FBgn0032053									FBgn0030970				FBgn0031515						FBgn0086364	FBgn0051997	FBgn0034282				FBgn0025583	FBgn0003321	FBgn0031299	FBgn0051051
			FBgn0035482	FBgn0039886					FBgn0032060									FBgn0030986				FBgn0031519						FBgn0086757	FBgn0052209	FBgn0034299				FBgn0025615	FBgn0003330	FBgn0031399	FBgn0051125
			FBgn0035552	FBgn0040340					FBgn0032077									FBgn0030996				FBgn0031698						FBgn0086907	FBgn0052368	FBgn0034318				FBgn0025624	FBgn0003334	FBgn0031450	FBgn0051184
			FBgn0035641	FBgn0040349					FBgn0032079									FBgn0031018				FBgn0031711							FBgn0053109	FBgn0034381				FBgn0025637	FBgn0003346	FBgn0031491	FBgn0051205
			FBgn0035694	FBgn0040989					FBgn0032193									FBgn0031036				FBgn0031759							FBgn0053110	FBgn0034387				FBgn0025676	FBgn0003371	FBgn0031492	FBgn0051232
			FBgn0035721	FBgn0041194					FBgn0032195									FBgn0031041				FBgn0031799							FBgn0053127	FBgn0034436				FBgn0025692	FBgn0003391	FBgn0031537	FBgn0051272
			FBgn0035768	FBgn0043576					FBgn0032203									FBgn0031044				FBgn0031937							FBgn0053178	FBgn0034485				FBgn0025697	FBgn0003392	FBgn0031544	FBgn0051516
			FBgn0035805	FBgn0046876					FBgn0032204									FBgn0031047				FBgn0031985							FBgn0053306	FBgn0034514				FBgn0025806	FBgn0003396	FBgn0031702	FBgn0051559
			FBgn0035876	FBgn0047135					FBgn0032223									FBgn0031050				FBgn0032136							FBgn0053494	FBgn0034553				FBgn0025820	FBgn0003415	FBgn0031883	FBgn0051611
			FBgn0035907	FBgn0050290					FBgn0032251									FBgn0031054				FBgn0032469							FBgn0053521	FBgn0034614				FBgn0025827	FBgn0003423	FBgn0031885	FBgn0051617
			FBgn0035955	FBgn0050382					FBgn0032329									FBgn0031092				FBgn0032479							FBgn0053533	FBgn0034631				FBgn0025839	FBgn0003447	FBgn0031912	FBgn0051618
			FBgn0035987	FBgn0051410					FBgn0032354									FBgn0031150				FBgn0032481							FBgn0054020	FBgn0034639				FBgn0025874	FBgn0003459	FBgn0032127	FBgn0051715
			FBgn0036000	FBgn0051548					FBgn0032465									FBgn0031161				FBgn0032589							FBgn0063491	FBgn0034649				FBgn0025879	FBgn0003471	FBgn0032295	FBgn0051821
			FBgn0036028	FBgn0051864					FBgn0032477									FBgn0031217				FBgn0032621							FBgn0066084	FBgn0034655				FBgn0026057	FBgn0003475	FBgn0032296	FBgn0052029
			FBgn0036035	FBgn0051938					FBgn0032635									FBgn0031256				FBgn0032656							FBgn0082585	FBgn0034689				FBgn0026076	FBgn0003479	FBgn0032497	FBgn0052262
			FBgn0036063	FBgn0052280					FBgn0032644									FBgn0031267				FBgn0032748							FBgn0085195	FBgn0034717				FBgn0026088	FBgn0003483	FBgn0032499	FBgn0052268
			FBgn0036107	FBgn0052428					FBgn0032666									FBgn0031320				FBgn0032872							FBgn0085201	FBgn0034736				FBgn0026089	FBgn0003501	FBgn0032587	FBgn0052282
			FBgn0036126	FBgn0052670					FBgn0032702									FBgn0031395				FBgn0033194							FBgn0085205	FBgn0034933				FBgn0026090	FBgn0003502	FBgn0032643	FBgn0052564
			FBgn0036193	FBgn0052695					FBgn0032721									FBgn0031457				FBgn0033246							FBgn0085215	FBgn0034935				FBgn0026141	FBgn0003507	FBgn0032797	FBgn0052638
			FBgn0036248	FBgn0053303					FBgn0032724									FBgn0031495				FBgn0033252							FBgn0085229	FBgn0034938				FBgn0026148	FBgn0003512	FBgn0033122	FBgn0052817
			FBgn0036255	FBgn0053306					FBgn0032783									FBgn0031566				FBgn0033415							FBgn0085237	FBgn0034951				FBgn0026208	FBgn0003517	FBgn0033155	FBgn0053170
			FBgn0036266	FBgn0053523					FBgn0032787									FBgn0031573				FBgn0033446							FBgn0085284	FBgn0034958				FBgn0026238	FBgn0003520	FBgn0033160	FBgn0053527
			FBgn0036290	FBgn0053966					FBgn0032790									FBgn0031609				FBgn0033451							FBgn0085452	FBgn0034959				FBgn0026268	FBgn0003525	FBgn0033183	FBgn0053818
			FBgn0036306	FBgn0062412					FBgn0032881									FBgn0031610				FBgn0033471							FBgn0085483	FBgn0034971				FBgn0026314	FBgn0003557	FBgn0033212	FBgn0053834
			FBgn0036309	FBgn0063491					FBgn0032886									FBgn0031633				FBgn0033517							FBgn0087002	FBgn0035028				FBgn0026316	FBgn0003567	FBgn0033269	FBgn0053855
			FBgn0036331	FBgn0069242					FBgn0032904									FBgn0031640				FBgn0033638								FBgn0035038				FBgn0026324	FBgn0003575	FBgn0033313	FBgn0053869
			FBgn0036333	FBgn0069927					FBgn0032910									FBgn0031656				FBgn0033688								FBgn0035099				FBgn0026371	FBgn0003598	FBgn0033342	FBgn0053891
			FBgn0036336	FBgn0084020					FBgn0032924									FBgn0031664				FBgn0033714								FBgn0035103				FBgn0026373	FBgn0003600	FBgn0033349	FBgn0053936
			FBgn0036423	FBgn0085195					FBgn0033010									FBgn0031668				FBgn0033738								FBgn0035158				FBgn0026402	FBgn0003612	FBgn0033401	FBgn0053970
			FBgn0036489	FBgn0085236					FBgn0033015									FBgn0031673				FBgn0033772								FBgn0035166				FBgn0026570	FBgn0003638	FBgn0033522	FBgn0058068
			FBgn0036505	FBgn0086266					FBgn0033017									FBgn0031674				FBgn0033802								FBgn0035208				FBgn0026593	FBgn0003654	FBgn0033692	FBgn0061198
			FBgn0036509						FBgn0033019									FBgn0031682				FBgn0033890								FBgn0035312				FBgn0026666	FBgn0003655	FBgn0033739	FBgn0061209
			FBgn0036533						FBgn0033038									FBgn0031739				FBgn0033924								FBgn0035401				FBgn0026737	FBgn0003656	FBgn0033826	FBgn0067783
			FBgn0036557						FBgn0033060									FBgn0031760				FBgn0034046								FBgn0035443				FBgn0026749	FBgn0003676	FBgn0033886	FBgn0083986
			FBgn0036565						FBgn0033086									FBgn0031774				FBgn0034060								FBgn0035462				FBgn0026760	FBgn0003691	FBgn0033971	FBgn0085199
			FBgn0036588						FBgn0033127									FBgn0031812				FBgn0034083								FBgn0035464				FBgn0026777	FBgn0003701	FBgn0034021	FBgn0085355
			FBgn0036615						FBgn0033174									FBgn0031824				FBgn0034087								FBgn0035526				FBgn0026873	FBgn0003716	FBgn0034067	FBgn0085474
			FBgn0036772						FBgn0033199									FBgn0031832				FBgn0034186								FBgn0035552				FBgn0026878	FBgn0003731	FBgn0034308	FBgn0085489
			FBgn0036818						FBgn0033261									FBgn0031871				FBgn0034240								FBgn0035635				FBgn0026879	FBgn0003732	FBgn0034418	FBgn0085582
			FBgn0036826						FBgn0033373									FBgn0031875				FBgn0034266								FBgn0035656				FBgn0027052	FBgn0003733	FBgn0034504	FBgn0085655
			FBgn0036853						FBgn0033392									FBgn0031876				FBgn0034378								FBgn0035679				FBgn0027074	FBgn0003744	FBgn0034588	FBgn0086364
			FBgn0036871						FBgn0033428									FBgn0031878				FBgn0034400								FBgn0035691				FBgn0027106	FBgn0003748	FBgn0034720	FBgn0086446
			FBgn0036872						FBgn0033457									FBgn0031969				FBgn0034496								FBgn0035710				FBgn0027259	FBgn0003861	FBgn0035026	FBgn0086608
			FBgn0036887						FBgn0033458									FBgn0031988				FBgn0034498								FBgn0035831				FBgn0027341	FBgn0003862	FBgn0035060
			FBgn0036908						FBgn0033468									FBgn0031996				FBgn0034528								FBgn0035886				FBgn0027524	FBgn0003870	FBgn0035101
			FBgn0036909						FBgn0033480									FBgn0032014				FBgn0034618								FBgn0035889				FBgn0027544	FBgn0003882	FBgn0035142
			FBgn0036916						FBgn0033547									FBgn0032105				FBgn0034629								FBgn0035951				FBgn0027547	FBgn0003884	FBgn0035173
			FBgn0036927						FBgn0033715									FBgn0032197				FBgn0034643								FBgn0036005				FBgn0027565	FBgn0003885	FBgn0035237
			FBgn0036938						FBgn0033755									FBgn0032217				FBgn0034662								FBgn0036035				FBgn0027586	FBgn0003887	FBgn0035253
			FBgn0036974						FBgn0033799									FBgn0032258				FBgn0034691								FBgn0036194				FBgn0027590	FBgn0003890	FBgn0035294
			FBgn0037199						FBgn0033879									FBgn0032259				FBgn0034694								FBgn0036207				FBgn0027657	FBgn0003891	FBgn0035357
			FBgn0037297						FBgn0033925									FBgn0032290				FBgn0034854								FBgn0036211				FBgn0027659	FBgn0003943	FBgn0035375
			FBgn0037330						FBgn0033994									FBgn0032293				FBgn0034859								FBgn0036290				FBgn0027785	FBgn0003964	FBgn0035402
			FBgn0037346						FBgn0034033									FBgn0032374				FBgn0034879								FBgn0036291				FBgn0027790	FBgn0003969	FBgn0035500
			FBgn0037359						FBgn0034063									FBgn0032382				FBgn0034964								FBgn0036312				FBgn0027872	FBgn0003970	FBgn0035720
			FBgn0037368						FBgn0034091									FBgn0032398				FBgn0035001								FBgn0036331				FBgn0028342	FBgn0003996	FBgn0035765
			FBgn0037377						FBgn0034093									FBgn0032430				FBgn0035024								FBgn0036449				FBgn0028370	FBgn0004045	FBgn0035771
			FBgn0037384						FBgn0034117									FBgn0032474				FBgn0035039								FBgn0036478				FBgn0028382	FBgn0004047	FBgn0035793
			FBgn0037440						FBgn0034141									FBgn0032488				FBgn0035064								FBgn0036500				FBgn0028396	FBgn0004049	FBgn0035802
			FBgn0037568						FBgn0034210									FBgn0032513				FBgn0035106								FBgn0036556				FBgn0028398	FBgn0004050	FBgn0035807
			FBgn0037569						FBgn0034230									FBgn0032620				FBgn0035195								FBgn0036607				FBgn0028406	FBgn0004057	FBgn0035878
			FBgn0037634						FBgn0034266									FBgn0032702				FBgn0035229								FBgn0036623				FBgn0028411	FBgn0004108	FBgn0035880
			FBgn0037669						FBgn0034315									FBgn0032705				FBgn0035296								FBgn0036629				FBgn0028419	FBgn0004167	FBgn0036267
			FBgn0037679						FBgn0034366									FBgn0032721				FBgn0035338								FBgn0036752				FBgn0028518	FBgn0004179	FBgn0036374
			FBgn0037696						FBgn0034371									FBgn0032724				FBgn0035392								FBgn0036770				FBgn0028535	FBgn0004227	FBgn0036476
			FBgn0037723						FBgn0034372									FBgn0032727				FBgn0035633								FBgn0036806				FBgn0028537	FBgn0004237	FBgn0036518
			FBgn0037737						FBgn0034382									FBgn0032811				FBgn0035752								FBgn0036876				FBgn0028546	FBgn0004243	FBgn0036555
			FBgn0037749						FBgn0034392									FBgn0032871				FBgn0035769								FBgn0036886				FBgn0028648	FBgn0004359	FBgn0036569
			FBgn0037755						FBgn0034394									FBgn0032882				FBgn0035791								FBgn0036889				FBgn0028663	FBgn0004368	FBgn0036702
			FBgn0037756						FBgn0034447									FBgn0032884				FBgn0036127								FBgn0036893				FBgn0028664	FBgn0004369	FBgn0036733
			FBgn0037834						FBgn0034480									FBgn0032885				FBgn0036298								FBgn0036904				FBgn0028683	FBgn0004370	FBgn0036762
			FBgn0037842						FBgn0034617									FBgn0032886				FBgn0036398								FBgn0036908				FBgn0028707	FBgn0004373	FBgn0036801
			FBgn0037913						FBgn0034646									FBgn0032904				FBgn0036451								FBgn0036972				FBgn0028746	FBgn0004378	FBgn0036814
			FBgn0037920						FBgn0034649									FBgn0032910				FBgn0036454								FBgn0036986				FBgn0028860	FBgn0004379	FBgn0036844
			FBgn0037933						FBgn0034725									FBgn0032923				FBgn0036487								FBgn0036988				FBgn0028894	FBgn0004380	FBgn0036943
			FBgn0037969						FBgn0034726									FBgn0032929				FBgn0036548								FBgn0036999				FBgn0028897	FBgn0004381	FBgn0036958
			FBgn0037971						FBgn0034729									FBgn0032961				FBgn0036684								FBgn0037016				FBgn0028919	FBgn0004390	FBgn0037066
			FBgn0038080						FBgn0034748									FBgn0033035				FBgn0036686								FBgn0037045				FBgn0028926	FBgn0004391	FBgn0037109
			FBgn0038195						FBgn0034794									FBgn0033059				FBgn0036688								FBgn0037061				FBgn0028945	FBgn0004399	FBgn0037135
			FBgn0038235						FBgn0034919									FBgn0033081				FBgn0036833								FBgn0037082				FBgn0028956	FBgn0004401	FBgn0037137
			FBgn0038306						FBgn0034935									FBgn0033087				FBgn0036872								FBgn0037092				FBgn0028980	FBgn0004456	FBgn0037213
			FBgn0038307						FBgn0034939									FBgn0033094				FBgn0036910								FBgn0037163				FBgn0028988	FBgn0004461	FBgn0037230
			FBgn0038360						FBgn0035021									FBgn0033178				FBgn0036946								FBgn0037234				FBgn0028999	FBgn0004462	FBgn0037249
			FBgn0038363						FBgn0035063									FBgn0033206				FBgn0037028								FBgn0037279				FBgn0029094	FBgn0004493	FBgn0037255
			FBgn0038388						FBgn0035065									FBgn0033232				FBgn0037081								FBgn0037345				FBgn0029121	FBgn0004507	FBgn0037439
			FBgn0038395						FBgn0035082									FBgn0033236				FBgn0037186								FBgn0037346				FBgn0029133	FBgn0004509	FBgn0037447
			FBgn0038515						FBgn0035099									FBgn0033266				FBgn0037265								FBgn0037347				FBgn0029147	FBgn0004510	FBgn0037518
			FBgn0038673						FBgn0035110									FBgn0033309				FBgn0037277								FBgn0037467				FBgn0029158	FBgn0004551	FBgn0037530
			FBgn0038808						FBgn0035165									FBgn0033350				FBgn0037332								FBgn0037513				FBgn0029502	FBgn0004574	FBgn0037565
			FBgn0038854						FBgn0035166									FBgn0033428				FBgn0037344								FBgn0037550				FBgn0029508	FBgn0004584	FBgn0037580
			FBgn0038903						FBgn0035181									FBgn0033566				FBgn0037363								FBgn0037562				FBgn0029524	FBgn0004587	FBgn0037607
			FBgn0038928						FBgn0035204									FBgn0033663				FBgn0037445								FBgn0037563				FBgn0029529	FBgn0004598	FBgn0037733
			FBgn0039115						FBgn0035206									FBgn0033686				FBgn0037541								FBgn0037573				FBgn0029539	FBgn0004603	FBgn0037750
			FBgn0039132						FBgn0035248									FBgn0033690				FBgn0037549								FBgn0037602				FBgn0029594	FBgn0004611	FBgn0037881
			FBgn0039219						FBgn0035251									FBgn0033693				FBgn0037663								FBgn0037609				FBgn0029606	FBgn0004625	FBgn0037891
			FBgn0039271						FBgn0035283									FBgn0033715				FBgn0037760								FBgn0037621				FBgn0029608	FBgn0004643	FBgn0037928
			FBgn0039274						FBgn0035443									FBgn0033718				FBgn0037808								FBgn0037622				FBgn0029648	FBgn0004648	FBgn0037949
			FBgn0039280						FBgn0035444									FBgn0033740				FBgn0037879								FBgn0037633				FBgn0029665	FBgn0004649	FBgn0038108
			FBgn0039281						FBgn0035469									FBgn0033749				FBgn0037880								FBgn0037638				FBgn0029714	FBgn0004650	FBgn0038167
			FBgn0039357						FBgn0035470									FBgn0033761				FBgn0037918								FBgn0037647				FBgn0029718	FBgn0004654	FBgn0038293
			FBgn0039407						FBgn0035532									FBgn0033784				FBgn0037944								FBgn0037674				FBgn0029783	FBgn0004655	FBgn0038320
			FBgn0039462						FBgn0035639									FBgn0033836				FBgn0038043								FBgn0037711				FBgn0029800	FBgn0004657	FBgn0038341
			FBgn0039627						FBgn0035715									FBgn0033882				FBgn0038168								FBgn0037731				FBgn0029813	FBgn0004698	FBgn0038347
			FBgn0039687						FBgn0035753									FBgn0033901				FBgn0038244								FBgn0037778				FBgn0029825	FBgn0004795	FBgn0038466
			FBgn0039735						FBgn0035812									FBgn0033948				FBgn0038259								FBgn0037815				FBgn0029826	FBgn0004811	FBgn0038719
			FBgn0039745						FBgn0035827									FBgn0034009				FBgn0038274								FBgn0037816				FBgn0029828	FBgn0004834	FBgn0038740
			FBgn0039835						FBgn0035830									FBgn0034032				FBgn0038301								FBgn0037831				FBgn0029833	FBgn0004837	FBgn0038744
			FBgn0039876						FBgn0035839									FBgn0034035				FBgn0038344								FBgn0037835				FBgn0029838	FBgn0004838	FBgn0038745
			FBgn0039902						FBgn0035854									FBgn0034054				FBgn0038636								FBgn0037901				FBgn0029849	FBgn0004856	FBgn0038786
			FBgn0039929						FBgn0035889									FBgn0034114				FBgn0038679								FBgn0037917				FBgn0029854	FBgn0004860	FBgn0038815
			FBgn0039944						FBgn0035896									FBgn0034117				FBgn0038781								FBgn0037920				FBgn0029860	FBgn0004864	FBgn0038938
			FBgn0039958						FBgn0035906									FBgn0034176				FBgn0038870								FBgn0037933				FBgn0029871	FBgn0004867	FBgn0038948
			FBgn0039965						FBgn0035941									FBgn0034187				FBgn0038872								FBgn0038183				FBgn0029885	FBgn0004868	FBgn0039117
			FBgn0040009						FBgn0035944									FBgn0034246				FBgn0038917								FBgn0038195				FBgn0029888	FBgn0004872	FBgn0039141
			FBgn0040011						FBgn0035964									FBgn0034265				FBgn0039026								FBgn0038290				FBgn0029915	FBgn0004873	FBgn0039157
			FBgn0040056						FBgn0036018									FBgn0034345				FBgn0039120								FBgn0038291				FBgn0029925	FBgn0004875	FBgn0039214
			FBgn0040093						FBgn0036064									FBgn0034371				FBgn0039122								FBgn0038292				FBgn0029929	FBgn0004876	FBgn0039215
			FBgn0040324						FBgn0036090									FBgn0034402				FBgn0039151								FBgn0038297				FBgn0029942	FBgn0004882	FBgn0039229
			FBgn0040513						FBgn0036135									FBgn0034419				FBgn0039175								FBgn0038306				FBgn0029990	FBgn0004888	FBgn0039341
			FBgn0040534						FBgn0036136									FBgn0034447				FBgn0039182								FBgn0038312				FBgn0030025	FBgn0004901	FBgn0039433
			FBgn0040602						FBgn0036192									FBgn0034479				FBgn0039183								FBgn0038419				FBgn0030033	FBgn0004903	FBgn0039451
			FBgn0040778						FBgn0036199									FBgn0034494				FBgn0039187								FBgn0038455				FBgn0030040	FBgn0004913	FBgn0039492
			FBgn0041087						FBgn0036210									FBgn0034564				FBgn0039227								FBgn0038463				FBgn0030048	FBgn0004914	FBgn0039562
			FBgn0041252						FBgn0036257									FBgn0034617				FBgn0039302								FBgn0038474				FBgn0030082	FBgn0004924	FBgn0039581
			FBgn0041709						FBgn0036286									FBgn0034646				FBgn0039338								FBgn0038491				FBgn0030092	FBgn0004925	FBgn0039637
			FBgn0042125						FBgn0036397									FBgn0034685				FBgn0039466								FBgn0038584				FBgn0030098	FBgn0005198	FBgn0039654
			FBgn0042185						FBgn0036493									FBgn0034708				FBgn0039528								FBgn0038613				FBgn0030099	FBgn0005355	FBgn0039668
			FBgn0042213						FBgn0036501									FBgn0034726				FBgn0039559								FBgn0038638				FBgn0030137	FBgn0005386	FBgn0039692
			FBgn0043012						FBgn0036512									FBgn0034751				FBgn0039743								FBgn0038704				FBgn0030157	FBgn0005390	FBgn0039846
			FBgn0044020						FBgn0036545									FBgn0034763				FBgn0039767								FBgn0038731				FBgn0030158	FBgn0005391	FBgn0040071
			FBgn0046692						FBgn0036556									FBgn0034794				FBgn0039831								FBgn0038749				FBgn0030160	FBgn0005410	FBgn0040087
			FBgn0050005						FBgn0036759									FBgn0034800				FBgn0040268								FBgn0038774				FBgn0030164	FBgn0005427	FBgn0040208
			FBgn0050007						FBgn0036771									FBgn0034814				FBgn0040344								FBgn0038821				FBgn0030178	FBgn0005536	FBgn0040230
			FBgn0050185						FBgn0036774									FBgn0034931				FBgn0041111								FBgn0038842				FBgn0030196	FBgn0005585	FBgn0040271
			FBgn0051108						FBgn0036843									FBgn0034945				FBgn0041171								FBgn0038846				FBgn0030234	FBgn0005596	FBgn0040342
			FBgn0051109						FBgn0036850									FBgn0035027				FBgn0041188								FBgn0038854				FBgn0030237	FBgn0005612	FBgn0040367
			FBgn0051155						FBgn0036920									FBgn0035063				FBgn0041203								FBgn0038863				FBgn0030258	FBgn0005617	FBgn0040388
			FBgn0051156						FBgn0036959									FBgn0035073				FBgn0041210								FBgn0038903				FBgn0030261	FBgn0005630	FBgn0040862
			FBgn0051262						FBgn0036967									FBgn0035102				FBgn0042085								FBgn0038912				FBgn0030270	FBgn0005632	FBgn0041180
			FBgn0051441						FBgn0036987									FBgn0035107				FBgn0042094								FBgn0038949				FBgn0030271	FBgn0005634	FBgn0041582
			FBgn0051641						FBgn0037007									FBgn0035169				FBgn0042201								FBgn0038961				FBgn0030272	FBgn0005639	FBgn0041775
			FBgn0051648						FBgn0037008									FBgn0035289				FBgn0043854								FBgn0038972				FBgn0030275	FBgn0005640	FBgn0042132
			FBgn0051661						FBgn0037020									FBgn0035346				FBgn0044452								FBgn0038996				FBgn0030291	FBgn0005642	FBgn0042134
			FBgn0051673						FBgn0037022									FBgn0035374				FBgn0050085								FBgn0039013				FBgn0030292	FBgn0005649	FBgn0043457
			FBgn0051710						FBgn0037024									FBgn0035390				FBgn0050183								FBgn0039014				FBgn0030294	FBgn0005654	FBgn0043458
			FBgn0051847						FBgn0037045									FBgn0035405				FBgn0050372								FBgn0039018				FBgn0030309	FBgn0005659	FBgn0044323
			FBgn0051922						FBgn0037063									FBgn0035425				FBgn0050497								FBgn0039043				FBgn0030310	FBgn0005671	FBgn0045862
			FBgn0051926						FBgn0037076									FBgn0035451				FBgn0051048								FBgn0039044				FBgn0030311	FBgn0005674	FBgn0046704
			FBgn0051928						FBgn0037087									FBgn0035473				FBgn0051092								FBgn0039052				FBgn0030319	FBgn0005694	FBgn0046874
			FBgn0052016						FBgn0037106									FBgn0035488				FBgn0051158								FBgn0039130				FBgn0030322	FBgn0005695	FBgn0050046
			FBgn0052099						FBgn0037150									FBgn0035534				FBgn0051367								FBgn0039165				FBgn0030323	FBgn0005696	FBgn0050115
			FBgn0052207						FBgn0037235									FBgn0035631				FBgn0051607								FBgn0039189				FBgn0030334	FBgn0005776	FBgn0050122
			FBgn0052267						FBgn0037236									FBgn0035640				FBgn0051630								FBgn0039208				FBgn0030407	FBgn0008635	FBgn0050291
			FBgn0052281						FBgn0037270									FBgn0035674				FBgn0051635								FBgn0039250				FBgn0030431	FBgn0008654	FBgn0050377
			FBgn0052350						FBgn0037313									FBgn0035754				FBgn0051935								FBgn0039254				FBgn0030480	FBgn0010097	FBgn0051082
			FBgn0052579						FBgn0037328									FBgn0035760				FBgn0052207								FBgn0039272				FBgn0030484	FBgn0010100	FBgn0051163
			FBgn0052581						FBgn0037345									FBgn0035762				FBgn0052393								FBgn0039281				FBgn0030491	FBgn0010110	FBgn0051211
			FBgn0052736						FBgn0037351									FBgn0035806				FBgn0052451								FBgn0039304				FBgn0030518	FBgn0010113	FBgn0051269
			FBgn0053054						FBgn0037369									FBgn0035829				FBgn0052654								FBgn0039306				FBgn0030519	FBgn0010229	FBgn0051352
			FBgn0053155						FBgn0037372									FBgn0035838				FBgn0053138								FBgn0039307				FBgn0030529	FBgn0010246	FBgn0051380
			FBgn0053172						FBgn0037466									FBgn0035866				FBgn0053224								FBgn0039324				FBgn0030545	FBgn0010256	FBgn0051550
			FBgn0053228						FBgn0037470									FBgn0035892				FBgn0053715								FBgn0039326				FBgn0030584	FBgn0010269	FBgn0051678
			FBgn0053303						FBgn0037481									FBgn0035896				FBgn0053937								FBgn0039359				FBgn0030610	FBgn0010278	FBgn0052226
			FBgn0053487						FBgn0037529									FBgn0035906				FBgn0053981								FBgn0039360				FBgn0030611	FBgn0010280	FBgn0052264
			FBgn0053498						FBgn0037531									FBgn0035911				FBgn0061200								FBgn0039390				FBgn0030618	FBgn0010282	FBgn0052296
			FBgn0054001						FBgn0037536									FBgn0035936				FBgn0061469								FBgn0039417				FBgn0030645	FBgn0010292	FBgn0052352
			FBgn0054008						FBgn0037551									FBgn0035947				FBgn0082831								FBgn0039565				FBgn0030662	FBgn0010300	FBgn0052355
			FBgn0054036						FBgn0037563									FBgn0035992				FBgn0083077								FBgn0039627				FBgn0030669	FBgn0010303	FBgn0052484
			FBgn0058005						FBgn0037567									FBgn0036008				FBgn0083956								FBgn0039667				FBgn0030670	FBgn0010309	FBgn0052549
			FBgn0058196						FBgn0037583									FBgn0036020				FBgn0083962								FBgn0039689				FBgn0030676	FBgn0010313	FBgn0052556
			FBgn0058354						FBgn0037617									FBgn0036058				FBgn0085216								FBgn0039787				FBgn0030679	FBgn0010328	FBgn0052560
			FBgn0062442						FBgn0037633									FBgn0036136				FBgn0085269								FBgn0039829				FBgn0030686	FBgn0010338	FBgn0052642
			FBgn0062449						FBgn0037638									FBgn0036184				FBgn0085339								FBgn0039854				FBgn0030688	FBgn0010342	FBgn0052645
			FBgn0063494						FBgn0037674									FBgn0036237				FBgn0085368								FBgn0039874				FBgn0030693	FBgn0010349	FBgn0052649
			FBgn0067622						FBgn0037680									FBgn0036249				FBgn0085389								FBgn0039890				FBgn0030694	FBgn0010352	FBgn0052675
			FBgn0082598						FBgn0037686									FBgn0036257				FBgn0085392								FBgn0039904				FBgn0030703	FBgn0010356	FBgn0052676
			FBgn0085203						FBgn0037687									FBgn0036286				FBgn0085428								FBgn0039908				FBgn0030704	FBgn0010379	FBgn0052758
			FBgn0085220						FBgn0037700									FBgn0036299				FBgn0085436								FBgn0039920				FBgn0030718	FBgn0010382	FBgn0052774
			FBgn0085258						FBgn0037741									FBgn0036353				FBgn0085443								FBgn0039942				FBgn0030733	FBgn0010383	FBgn0053080
			FBgn0085290						FBgn0037788									FBgn0036354				FBgn0085445								FBgn0039945				FBgn0030743	FBgn0010391	FBgn0053097
			FBgn0085636						FBgn0037885									FBgn0036376				FBgn0085446								FBgn0040001				FBgn0030752	FBgn0010397	FBgn0053105
			FBgn0086251						FBgn0037898									FBgn0036381				FBgn0085478								FBgn0040009				FBgn0030765	FBgn0010417	FBgn0053139
			FBgn0086254						FBgn0037943									FBgn0036428				FBgn0086444								FBgn0040022				FBgn0030769	FBgn0010434	FBgn0053174
			FBgn0086266						FBgn0037973									FBgn0036502				FBgn0086698								FBgn0040206				FBgn0030773	FBgn0010488	FBgn0053324
			FBgn0086350						FBgn0038020									FBgn0036513				FBgn0086899								FBgn0040337				FBgn0030775	FBgn0010497	FBgn0053555
			FBgn0086699						FBgn0038183									FBgn0036519				FBgn0086902								FBgn0040350				FBgn0030776	FBgn0010548	FBgn0053558
			FBgn0086780						FBgn0038312									FBgn0036534				FBgn0086905								FBgn0040487				FBgn0030786	FBgn0010575	FBgn0061359
									FBgn0038323									FBgn0036537				FBgn0086906								FBgn0040521				FBgn0030801	FBgn0010583	FBgn0061360
									FBgn0038369									FBgn0036565				FBgn0086908								FBgn0040522				FBgn0030802	FBgn0010591	FBgn0085373
									FBgn0038429									FBgn0036570												FBgn0041087				FBgn0030813	FBgn0010609	FBgn0085394
									FBgn0038432									FBgn0036578												FBgn0041164				FBgn0030816	FBgn0010611	FBgn0085408
									FBgn0038438									FBgn0036640												FBgn0042102				FBgn0030829	FBgn0010621	FBgn0085423
									FBgn0038454									FBgn0036648												FBgn0042135				FBgn0030830	FBgn0010660	FBgn0086358
									FBgn0038532									FBgn0036685												FBgn0042185				FBgn0030832	FBgn0010715	FBgn0086475
									FBgn0038533									FBgn0036691												FBgn0042641				FBgn0030850	FBgn0010747	FBgn0086655
									FBgn0038575									FBgn0036710												FBgn0043364				FBgn0030883	FBgn0010750	FBgn0086736
									FBgn0038585									FBgn0036754												FBgn0045038				FBgn0030913	FBgn0010772	FBgn0086783
									FBgn0038735									FBgn0036771												FBgn0045073				FBgn0030928	FBgn0010786
									FBgn0038739									FBgn0036777												FBgn0045761				FBgn0030936	FBgn0010812
									FBgn0038763									FBgn0036799												FBgn0045842				FBgn0030955	FBgn0010825
									FBgn0038766									FBgn0036818												FBgn0050052				FBgn0030958	FBgn0010830
									FBgn0038805									FBgn0036838												FBgn0050172				FBgn0030975	FBgn0010851
									FBgn0038830									FBgn0036875												FBgn0050344				FBgn0030982	FBgn0010877
									FBgn0038856									FBgn0036894												FBgn0050403				FBgn0030985	FBgn0010905
									FBgn0038923									FBgn0037022												FBgn0050502				FBgn0031037	FBgn0010909
									FBgn0038950									FBgn0037063												FBgn0051030				FBgn0031040	FBgn0010926
									FBgn0038961									FBgn0037134												FBgn0051063				FBgn0031049	FBgn0011020
									FBgn0038964									FBgn0037156												FBgn0051098				FBgn0031066	FBgn0011204
									FBgn0038996									FBgn0037184												FBgn0051106				FBgn0031080	FBgn0011211
									FBgn0039025									FBgn0037185												FBgn0051109				FBgn0031094	FBgn0011224
									FBgn0039043									FBgn0037200												FBgn0051110				FBgn0031117	FBgn0011225
									FBgn0039068									FBgn0037297												FBgn0051133				FBgn0031134	FBgn0011232
									FBgn0039126									FBgn0037328												FBgn0051176				FBgn0031143	FBgn0011236
									FBgn0039159									FBgn0037338												FBgn0051221				FBgn0031145	FBgn0011259
									FBgn0039160									FBgn0037342												FBgn0051223				FBgn0031146	FBgn0011284
									FBgn0039189									FBgn0037351												FBgn0051229				FBgn0031220	FBgn0011285
									FBgn0039218									FBgn0037369												FBgn0051241				FBgn0031228	FBgn0011289
									FBgn0039233									FBgn0037435												FBgn0051259				FBgn0031229	FBgn0011297
									FBgn0039239									FBgn0037442												FBgn0051288				FBgn0031231	FBgn0011300
									FBgn0039258									FBgn0037466												FBgn0051388				FBgn0031232	FBgn0011336
									FBgn0039265									FBgn0037472												FBgn0051451				FBgn0031244	FBgn0011425
									FBgn0039335									FBgn0037481												FBgn0051457				FBgn0031247	FBgn0011474
									FBgn0039405									FBgn0037489												FBgn0051510				FBgn0031248	FBgn0011481
									FBgn0039450									FBgn0037515												FBgn0051673				FBgn0031249	FBgn0011570
									FBgn0039555									FBgn0037526												FBgn0051710				FBgn0031253	FBgn0011573
									FBgn0039580									FBgn0037529												FBgn0051719				FBgn0031261	FBgn0011577
									FBgn0039625									FBgn0037556												FBgn0051852				FBgn0031263	FBgn0011598
									FBgn0039642									FBgn0037569												FBgn0051901				FBgn0031268	FBgn0011604
									FBgn0039713									FBgn0037608												FBgn0051961				FBgn0031270	FBgn0011606
									FBgn0039714									FBgn0037635												FBgn0051998				FBgn0031310	FBgn0011638
									FBgn0039751									FBgn0037656												FBgn0051999				FBgn0031351	FBgn0011640
									FBgn0039857									FBgn0037700												FBgn0052000				FBgn0031361	FBgn0011648
									FBgn0039889									FBgn0037709												FBgn0052021				FBgn0031376	FBgn0011655
									FBgn0039890									FBgn0037749												FBgn0052075				FBgn0031378	FBgn0011656
									FBgn0039928									FBgn0037756												FBgn0052112				FBgn0031391	FBgn0011659
									FBgn0039930									FBgn0037770												FBgn0052176				FBgn0031403	FBgn0011661
									FBgn0039966									FBgn0037773												FBgn0052452				FBgn0031436	FBgn0011666
									FBgn0039997									FBgn0037779												FBgn0052579				FBgn0031437	FBgn0011672
									FBgn0040022									FBgn0037809												FBgn0052594				FBgn0031455	FBgn0011674
									FBgn0040206									FBgn0037843												FBgn0053052				FBgn0031458	FBgn0011692
									FBgn0040256									FBgn0037848												FBgn0053095				FBgn0031459	FBgn0011703
									FBgn0040334									FBgn0037852												FBgn0053099				FBgn0031461	FBgn0011710
									FBgn0040373									FBgn0037878												FBgn0053100				FBgn0031468	FBgn0011725
									FBgn0040634									FBgn0037884												FBgn0053116				FBgn0031505	FBgn0011737
									FBgn0040751									FBgn0037900												FBgn0053145				FBgn0031529	FBgn0011739
									FBgn0040777									FBgn0037922												FBgn0053180				FBgn0031533	FBgn0011740
									FBgn0040833									FBgn0037930												FBgn0053276				FBgn0031535	FBgn0011742
									FBgn0041186									FBgn0037943												FBgn0053472				FBgn0031558	FBgn0011754
									FBgn0041629									FBgn0037967												FBgn0053926				FBgn0031559	FBgn0011763
									FBgn0042104									FBgn0037977												FBgn0054008				FBgn0031560	FBgn0011764
									FBgn0043455									FBgn0038046												FBgn0054036				FBgn0031561	FBgn0011766
									FBgn0043576									FBgn0038056												FBgn0061476				FBgn0031562	FBgn0011768
									FBgn0045073									FBgn0038065												FBgn0067779				FBgn0031563	FBgn0011771
									FBgn0046301									FBgn0038206												FBgn0069969				FBgn0031564	FBgn0011774
									FBgn0046776									FBgn0038307												FBgn0082582				FBgn0031579	FBgn0011817
									FBgn0047199									FBgn0038313												FBgn0082585				FBgn0031580	FBgn0011818
									FBgn0050159									FBgn0038321												FBgn0083940				FBgn0031581	FBgn0011823
									FBgn0050371									FBgn0038381												FBgn0083967				FBgn0031599	FBgn0011824
									FBgn0051053									FBgn0038401												FBgn0085313				FBgn0031600	FBgn0011826
									FBgn0051098									FBgn0038429												FBgn0085378				FBgn0031601	FBgn0011836
									FBgn0051102									FBgn0038524												FBgn0085432				FBgn0031603	FBgn0011837
									FBgn0051216									FBgn0038552												FBgn0085602				FBgn0031629	FBgn0012034
									FBgn0051373									FBgn0038564												FBgn0086251				FBgn0031651	FBgn0012049
									FBgn0051388									FBgn0038608												FBgn0086367				FBgn0031657	FBgn0012058
									FBgn0051392									FBgn0038609												FBgn0086779				FBgn0031662	FBgn0012066
									FBgn0051510									FBgn0038675												FBgn0086785				FBgn0031663	FBgn0013263
									FBgn0051717									FBgn0038692												FBgn0086909				FBgn0031670	FBgn0013269
									FBgn0051961									FBgn0038702																FBgn0031677	FBgn0013272
									FBgn0052000									FBgn0038742																FBgn0031684	FBgn0013548
									FBgn0052075									FBgn0038767																FBgn0031692	FBgn0013576
									FBgn0052076									FBgn0038860																FBgn0031693	FBgn0013591
									FBgn0052095									FBgn0038889																FBgn0031700	FBgn0013718
									FBgn0052177									FBgn0038908																FBgn0031708	FBgn0013726
									FBgn0052409									FBgn0038974																FBgn0031717	FBgn0013732
									FBgn0052442									FBgn0039017																FBgn0031729	FBgn0013733
									FBgn0052485									FBgn0039136																FBgn0031766	FBgn0013756
									FBgn0052576									FBgn0039212																FBgn0031772	FBgn0013759
									FBgn0052625									FBgn0039293																FBgn0031776	FBgn0013764
									FBgn0052708									FBgn0039300																FBgn0031777	FBgn0013765
									FBgn0053095									FBgn0039336																FBgn0031781	FBgn0013799
									FBgn0053100									FBgn0039450																FBgn0031791	FBgn0013955
									FBgn0053248									FBgn0039464																FBgn0031830	FBgn0013969
									FBgn0053330									FBgn0039465																FBgn0031858	FBgn0013974
									FBgn0053491									FBgn0039589																FBgn0031873	FBgn0013987
									FBgn0053995									FBgn0039638																FBgn0031882	FBgn0013998
									FBgn0058006									FBgn0039642																FBgn0031886	FBgn0014001
									FBgn0058084									FBgn0039697																FBgn0031893	FBgn0014002
									FBgn0058160									FBgn0039712																FBgn0031904	FBgn0014006
									FBgn0058263									FBgn0039713																FBgn0031907	FBgn0014018
									FBgn0061361									FBgn0039731																FBgn0031909	FBgn0014024
									FBgn0061476									FBgn0039751																FBgn0031914	FBgn0014028
									FBgn0063493									FBgn0039828																FBgn0031925	FBgn0014037
									FBgn0064126									FBgn0039835																FBgn0031944	FBgn0014075
									FBgn0066114									FBgn0039857																FBgn0031951	FBgn0014127
									FBgn0066303									FBgn0039860																FBgn0031962	FBgn0014133
									FBgn0067782									FBgn0039867																FBgn0031968	FBgn0014141
									FBgn0069969									FBgn0039972																FBgn0031971	FBgn0014163
									FBgn0083968									FBgn0040286																FBgn0031977	FBgn0014269
									FBgn0083992									FBgn0040308																FBgn0031979	FBgn0014340
									FBgn0085322									FBgn0040309																FBgn0031987	FBgn0014362
									FBgn0085346									FBgn0040366																FBgn0031992	FBgn0014366
									FBgn0085354									FBgn0040375																FBgn0031997	FBgn0014396
									FBgn0085378									FBgn0040384																FBgn0032000	FBgn0014411
									FBgn0085537									FBgn0040477																FBgn0032001	FBgn0014417
									FBgn0085638									FBgn0040513																FBgn0032002	FBgn0014455
									FBgn0086349									FBgn0040798																FBgn0032008	FBgn0014467
									FBgn0086355									FBgn0040890																FBgn0032020	FBgn0014861
									FBgn0086445									FBgn0041186																FBgn0032022	FBgn0014863
									FBgn0086532									FBgn0042173																FBgn0032025	FBgn0014868
									FBgn0086657									FBgn0042175																FBgn0032029	FBgn0014869
									FBgn0086683									FBgn0042180																FBgn0032030	FBgn0014963
									FBgn0086909									FBgn0043791																FBgn0032032	FBgn0015014
									FBgn0087039									FBgn0044823																FBgn0032033	FBgn0015019
																		FBgn0045866																FBgn0032034	FBgn0015075
																		FBgn0046114																FBgn0032035	FBgn0015239
																		FBgn0046685																FBgn0032048	FBgn0015240
																		FBgn0046687																FBgn0032053	FBgn0015245
																		FBgn0050059																FBgn0032059	FBgn0015247
																		FBgn0050077																FBgn0032074	FBgn0015269
																		FBgn0050159																FBgn0032077	FBgn0015278
																		FBgn0050193																FBgn0032087	FBgn0015279
																		FBgn0050342																FBgn0032088	FBgn0015282
																		FBgn0050467																FBgn0032101	FBgn0015283
																		FBgn0051005																FBgn0032139	FBgn0015288
																		FBgn0051015																FBgn0032149	FBgn0015295
																		FBgn0051075																FBgn0032150	FBgn0015331
																		FBgn0051108																FBgn0032153	FBgn0015360
																		FBgn0051292																FBgn0032160	FBgn0015371
																		FBgn0051301																FBgn0032161	FBgn0015376
																		FBgn0051365																FBgn0032162	FBgn0015391
																		FBgn0051392																FBgn0032171	FBgn0015396
																		FBgn0051453																FBgn0032178	FBgn0015402
																		FBgn0051549																FBgn0032189	FBgn0015477
																		FBgn0051661																FBgn0032193	FBgn0015509
																		FBgn0051683																FBgn0032196	FBgn0015513
																		FBgn0051694																FBgn0032202	FBgn0015520
																		FBgn0051842																FBgn0032203	FBgn0015527
																		FBgn0051855																FBgn0032204	FBgn0015542
																		FBgn0051950																FBgn0032206	FBgn0015553
																		FBgn0052095																FBgn0032213	FBgn0015565
																		FBgn0052099																FBgn0032214	FBgn0015567
																		FBgn0052100																FBgn0032215	FBgn0015568
																		FBgn0052210																FBgn0032222	FBgn0015600
																		FBgn0052438																FBgn0032223	FBgn0015615
																		FBgn0052573																FBgn0032224	FBgn0015622
																		FBgn0052626																FBgn0032229	FBgn0015623
																		FBgn0052786																FBgn0032230	FBgn0015625
																		FBgn0053096																FBgn0032231	FBgn0015657
																		FBgn0053129																FBgn0032235	FBgn0015664
																		FBgn0053172																FBgn0032236	FBgn0015737
																		FBgn0053213																FBgn0032240	FBgn0015763
																		FBgn0053229																FBgn0032244	FBgn0015766
																		FBgn0053487																FBgn0032250	FBgn0015772
																		FBgn0053520																FBgn0032251	FBgn0015778
																		FBgn0053525																FBgn0032253	FBgn0015789
																		FBgn0053969																FBgn0032261	FBgn0015799
																		FBgn0061361																FBgn0032264	FBgn0015805
																		FBgn0063923																FBgn0032281	FBgn0015806
																		FBgn0066114																FBgn0032282	FBgn0015816
																		FBgn0082598																FBgn0032292	FBgn0015818
																		FBgn0083992																FBgn0032297	FBgn0015828
																		FBgn0085262																FBgn0032311	FBgn0015838
																		FBgn0086130																FBgn0032318	FBgn0015903
																		FBgn0086253																FBgn0032334	FBgn0015907
																		FBgn0086355																FBgn0032346	FBgn0015926
																		FBgn0086362																FBgn0032358	FBgn0015929
																		FBgn0086443																FBgn0032372	FBgn0015930
																		FBgn0087041																FBgn0032389	FBgn0015933
																																		FBgn0032390	FBgn0015949
																																		FBgn0032400	FBgn0015954
																																		FBgn0032402	FBgn0016031
																																		FBgn0032420	FBgn0016059
																																		FBgn0032421	FBgn0016070
																																		FBgn0032422	FBgn0016076
																																		FBgn0032428	FBgn0016132
																																		FBgn0032429	FBgn0016672
																																		FBgn0032445	FBgn0016693
																																		FBgn0032453	FBgn0016696
																																		FBgn0032462	FBgn0016754
																																		FBgn0032472	FBgn0016756
																																		FBgn0032487	FBgn0016792
																																		FBgn0032494	FBgn0016794
																																		FBgn0032509	FBgn0016977
																																		FBgn0032511	FBgn0016978
																																		FBgn0032516	FBgn0016983
																																		FBgn0032518	FBgn0016984
																																		FBgn0032524	FBgn0017397
																																		FBgn0032595	FBgn0017418
																																		FBgn0032596	FBgn0017429
																																		FBgn0032603	FBgn0017453
																																		FBgn0032614	FBgn0017539
																																		FBgn0032634	FBgn0017550
																																		FBgn0032642	FBgn0017561
																																		FBgn0032644	FBgn0017566
																																		FBgn0032652	FBgn0017577
																																		FBgn0032665	FBgn0017581
																																		FBgn0032669	FBgn0019637
																																		FBgn0032671	FBgn0019686
																																		FBgn0032680	FBgn0019886
																																		FBgn0032703	FBgn0019890
																																		FBgn0032725	FBgn0019938
																																		FBgn0032732	FBgn0019947
																																		FBgn0032740	FBgn0019957
																																		FBgn0032750	FBgn0019960
																																		FBgn0032751	FBgn0019968
																																		FBgn0032770	FBgn0019990
																																		FBgn0032793	FBgn0020018
																																		FBgn0032801	FBgn0020236
																																		FBgn0032810	FBgn0020240
																																		FBgn0032822	FBgn0020245
																																		FBgn0032834	FBgn0020257
																																		FBgn0032835	FBgn0020270
																																		FBgn0032836	FBgn0020272
																																		FBgn0032839	FBgn0020278
																																		FBgn0032840	FBgn0020279
																																		FBgn0032846	FBgn0020304
																																		FBgn0032847	FBgn0020306
																																		FBgn0032849	FBgn0020309
																																		FBgn0032859	FBgn0020312
																																		FBgn0032865	FBgn0020367
																																		FBgn0032870	FBgn0020368
																																		FBgn0032897	FBgn0020369
																																		FBgn0032899	FBgn0020370
																																		FBgn0032900	FBgn0020385
																																		FBgn0032906	FBgn0020386
																																		FBgn0032921	FBgn0020388
																																		FBgn0032922	FBgn0020389
																																		FBgn0032987	FBgn0020392
																																		FBgn0032988	FBgn0020407
																																		FBgn0033010	FBgn0020412
																																		FBgn0033015	FBgn0020443
																																		FBgn0033019	FBgn0020445
																																		FBgn0033021	FBgn0020496
																																		FBgn0033027	FBgn0020497
																																		FBgn0033060	FBgn0020510
																																		FBgn0033065	FBgn0020513
																																		FBgn0033085	FBgn0020521
																																		FBgn0033086	FBgn0020616
																																		FBgn0033088	FBgn0020620
																																		FBgn0033089	FBgn0020621
																																		FBgn0033096	FBgn0020623
																																		FBgn0033104	FBgn0020633
																																		FBgn0033127	FBgn0020647
																																		FBgn0033130	FBgn0020653
																																		FBgn0033134	FBgn0020655
																																		FBgn0033138	FBgn0020762
																																		FBgn0033139	FBgn0020764
																																		FBgn0033162	FBgn0020767
																																		FBgn0033189	FBgn0020887
																																		FBgn0033203	FBgn0020910
																																		FBgn0033204	FBgn0021760
																																		FBgn0033209	FBgn0021761
																																		FBgn0033214	FBgn0021764
																																		FBgn0033216	FBgn0021800
																																		FBgn0033221	FBgn0021818
																																		FBgn0033222	FBgn0021825
																																		FBgn0033258	FBgn0021872
																																		FBgn0033261	FBgn0021873
																																		FBgn0033265	FBgn0021874
																																		FBgn0033268	FBgn0021895
																																		FBgn0033274	FBgn0021944
																																		FBgn0033275	FBgn0021953
																																		FBgn0033301	FBgn0021995
																																		FBgn0033340	FBgn0022069
																																		FBgn0033341	FBgn0022070
																																		FBgn0033375	FBgn0022085
																																		FBgn0033378	FBgn0022131
																																		FBgn0033381	FBgn0022153
																																		FBgn0033413	FBgn0022201
																																		FBgn0033429	FBgn0022213
																																		FBgn0033437	FBgn0022288
																																		FBgn0033450	FBgn0022343
																																		FBgn0033452	FBgn0022349
																																		FBgn0033457	FBgn0022359
																																		FBgn0033464	FBgn0022702
																																		FBgn0033467	FBgn0022720
																																		FBgn0033475	FBgn0022764
																																		FBgn0033477	FBgn0022768
																																		FBgn0033480	FBgn0022772
																																		FBgn0033485	FBgn0022774
																																		FBgn0033501	FBgn0022786
																																		FBgn0033519	FBgn0022942
																																		FBgn0033523	FBgn0022959
																																		FBgn0033528	FBgn0022960
																																		FBgn0033543	FBgn0022985
																																		FBgn0033548	FBgn0022987
																																		FBgn0033549	FBgn0023081
																																		FBgn0033550	FBgn0023083
																																		FBgn0033554	FBgn0023095
																																		FBgn0033556	FBgn0023097
																																		FBgn0033570	FBgn0023143
																																		FBgn0033571	FBgn0023169
																																		FBgn0033582	FBgn0023172
																																		FBgn0033598	FBgn0023177
																																		FBgn0033605	FBgn0023184
																																		FBgn0033608	FBgn0023215
																																		FBgn0033613	FBgn0023216
																																		FBgn0033615	FBgn0023388
																																		FBgn0033624	FBgn0023407
																																		FBgn0033653	FBgn0023423
																																		FBgn0033659	FBgn0023441
																																		FBgn0033669	FBgn0023444
																																		FBgn0033683	FBgn0023458
																																		FBgn0033691	FBgn0023506
																																		FBgn0033716	FBgn0023507
																																		FBgn0033723	FBgn0023508
																																		FBgn0033724	FBgn0023509
																																		FBgn0033734	FBgn0023510
																																		FBgn0033736	FBgn0023512
																																		FBgn0033773	FBgn0023514
																																		FBgn0033777	FBgn0023515
																																		FBgn0033781	FBgn0023516
																																		FBgn0033789	FBgn0023520
																																		FBgn0033793	FBgn0023522
																																		FBgn0033807	FBgn0023526
																																		FBgn0033808	FBgn0023527
																																		FBgn0033810	FBgn0023529
																																		FBgn0033813	FBgn0023536
																																		FBgn0033820	FBgn0023537
																																		FBgn0033821	FBgn0023540
																																		FBgn0033822	FBgn0023542
																																		FBgn0033850	FBgn0023549
																																		FBgn0033851	FBgn0024187
																																		FBgn0033871	FBgn0024211
																																		FBgn0033875	FBgn0024236
																																		FBgn0033891	FBgn0024238
																																		FBgn0033893	FBgn0024242
																																		FBgn0033904	FBgn0024251
																																		FBgn0033907	FBgn0024273
																																		FBgn0033928	FBgn0024277
																																		FBgn0033951	FBgn0024285
																																		FBgn0033961	FBgn0024290
																																		FBgn0033962	FBgn0024291
																																		FBgn0033965	FBgn0024308
																																		FBgn0033968	FBgn0024314
																																		FBgn0033970	FBgn0024315
																																		FBgn0033980	FBgn0024326
																																		FBgn0033981	FBgn0024329
																																		FBgn0033990	FBgn0024332
																																		FBgn0034000	FBgn0024352
																																		FBgn0034001	FBgn0024360
																																		FBgn0034008	FBgn0024362
																																		FBgn0034011	FBgn0024364
																																		FBgn0034029	FBgn0024365
																																		FBgn0034031	FBgn0024509
																																		FBgn0034033	FBgn0024555
																																		FBgn0034050	FBgn0024556
																																		FBgn0034057	FBgn0024689
																																		FBgn0034058	FBgn0024698
																																		FBgn0034059	FBgn0024732
																																		FBgn0034061	FBgn0024753
																																		FBgn0034065	FBgn0024754
																																		FBgn0034081	FBgn0024806
																																		FBgn0034086	FBgn0024807
																																		FBgn0034091	FBgn0024833
																																		FBgn0034138	FBgn0024889
																																		FBgn0034140	FBgn0024921
																																		FBgn0034151	FBgn0024923
																																		FBgn0034160	FBgn0024939
																																		FBgn0034162	FBgn0024947
																																		FBgn0034179	FBgn0024957
																																		FBgn0034198	FBgn0024958
																																		FBgn0034199	FBgn0024975
																																		FBgn0034200	FBgn0024978
																																		FBgn0034231	FBgn0024983
																																		FBgn0034232	FBgn0024985
																																		FBgn0034242	FBgn0024987
																																		FBgn0034248	FBgn0024991
																																		FBgn0034259	FBgn0024992
																																		FBgn0034290	FBgn0024998
																																		FBgn0034293	FBgn0025117
																																		FBgn0034311	FBgn0025140
																																		FBgn0034314	FBgn0025186
																																		FBgn0034321	FBgn0025335
																																		FBgn0034322	FBgn0025352
																																		FBgn0034329	FBgn0025381
																																		FBgn0034330	FBgn0025382
																																		FBgn0034331	FBgn0025394
																																		FBgn0034350	FBgn0025455
																																		FBgn0034361	FBgn0025458
																																		FBgn0034362	FBgn0025463
																																		FBgn0034364	FBgn0025571
																																		FBgn0034365	FBgn0025593
																																		FBgn0034368	FBgn0025608
																																		FBgn0034382	FBgn0025621
																																		FBgn0034399	FBgn0025623
																																		FBgn0034403	FBgn0025626
																																		FBgn0034405	FBgn0025628
																																		FBgn0034430	FBgn0025633
																																		FBgn0034442	FBgn0025634
																																		FBgn0034443	FBgn0025635
																																		FBgn0034455	FBgn0025639
																																		FBgn0034460	FBgn0025678
																																		FBgn0034470	FBgn0025681
																																		FBgn0034471	FBgn0025698
																																		FBgn0034474	FBgn0025724
																																		FBgn0034503	FBgn0025725
																																		FBgn0034509	FBgn0025742
																																		FBgn0034517	FBgn0025743
																																		FBgn0034523	FBgn0025777
																																		FBgn0034534	FBgn0025790
																																		FBgn0034535	FBgn0025800
																																		FBgn0034538	FBgn0025803
																																		FBgn0034563	FBgn0025815
																																		FBgn0034576	FBgn0025830
																																		FBgn0034578	FBgn0025836
																																		FBgn0034579	FBgn0025864
																																		FBgn0034599	FBgn0025865
																																		FBgn0034600	FBgn0025866
																																		FBgn0034627	FBgn0025885
																																		FBgn0034645	FBgn0026060
																																		FBgn0034648	FBgn0026079
																																		FBgn0034654	FBgn0026083
																																		FBgn0034664	FBgn0026143
																																		FBgn0034667	FBgn0026145
																																		FBgn0034729	FBgn0026147
																																		FBgn0034739	FBgn0026173
																																		FBgn0034741	FBgn0026178
																																		FBgn0034755	FBgn0026179
																																		FBgn0034758	FBgn0026189
																																		FBgn0034759	FBgn0026193
																																		FBgn0034761	FBgn0026196
																																		FBgn0034791	FBgn0026206
																																		FBgn0034803	FBgn0026207
																																		FBgn0034809	FBgn0026252
																																		FBgn0034877	FBgn0026259
																																		FBgn0034887	FBgn0026313
																																		FBgn0034888	FBgn0026317
																																		FBgn0034915	FBgn0026318
																																		FBgn0034919	FBgn0026319
																																		FBgn0034940	FBgn0026323
																																		FBgn0034943	FBgn0026326
																																		FBgn0034963	FBgn0026369
																																		FBgn0034968	FBgn0026370
																																		FBgn0035000	FBgn0026372
																																		FBgn0035020	FBgn0026375
																																		FBgn0035022	FBgn0026376
																																		FBgn0035023	FBgn0026409
																																		FBgn0035044	FBgn0026418
																																		FBgn0035046	FBgn0026427
																																		FBgn0035056	FBgn0026428
																																		FBgn0035082	FBgn0026430
																																		FBgn0035088	FBgn0026433
																																		FBgn0035089	FBgn0026438
																																		FBgn0035090	FBgn0026441
																																		FBgn0035094	FBgn0026479
																																		FBgn0035109	FBgn0026533
																																		FBgn0035110	FBgn0026573
																																		FBgn0035120	FBgn0026575
																																		FBgn0035122	FBgn0026576
																																		FBgn0035141	FBgn0026597
																																		FBgn0035148	FBgn0026598
																																		FBgn0035156	FBgn0026611
																																		FBgn0035159	FBgn0026616
																																		FBgn0035163	FBgn0026702
																																		FBgn0035165	FBgn0026722
																																		FBgn0035176	FBgn0026758
																																		FBgn0035186	FBgn0026761
																																		FBgn0035194	FBgn0026875
																																		FBgn0035209	FBgn0027049
																																		FBgn0035210	FBgn0027079
																																		FBgn0035243	FBgn0027080
																																		FBgn0035247	FBgn0027081
																																		FBgn0035248	FBgn0027083
																																		FBgn0035252	FBgn0027084
																																		FBgn0035258	FBgn0027086
																																		FBgn0035271	FBgn0027088
																																		FBgn0035272	FBgn0027090
																																		FBgn0035300	FBgn0027091
																																		FBgn0035321	FBgn0027094
																																		FBgn0035323	FBgn0027279
																																		FBgn0035334	FBgn0027287
																																		FBgn0035335	FBgn0027291
																																		FBgn0035344	FBgn0027329
																																		FBgn0035379	FBgn0027334
																																		FBgn0035380	FBgn0027335
																																		FBgn0035393	FBgn0027338
																																		FBgn0035415	FBgn0027339
																																		FBgn0035422	FBgn0027342
																																		FBgn0035423	FBgn0027358
																																		FBgn0035431	FBgn0027363
																																		FBgn0035438	FBgn0027490
																																		FBgn0035440	FBgn0027492
																																		FBgn0035444	FBgn0027493
																																		FBgn0035449	FBgn0027495
																																		FBgn0035461	FBgn0027499
																																		FBgn0035469	FBgn0027500
																																		FBgn0035475	FBgn0027503
																																		FBgn0035480	FBgn0027504
																																		FBgn0035490	FBgn0027505
																																		FBgn0035515	FBgn0027506
																																		FBgn0035517	FBgn0027508
																																		FBgn0035520	FBgn0027509
																																		FBgn0035528	FBgn0027512
																																		FBgn0035529	FBgn0027515
																																		FBgn0035532	FBgn0027518
																																		FBgn0035537	FBgn0027521
																																		FBgn0035541	FBgn0027525
																																		FBgn0035589	FBgn0027529
																																		FBgn0035590	FBgn0027532
																																		FBgn0035592	FBgn0027534
																																		FBgn0035601	FBgn0027537
																																		FBgn0035602	FBgn0027540
																																		FBgn0035603	FBgn0027542
																																		FBgn0035624	FBgn0027548
																																		FBgn0035641	FBgn0027549
																																		FBgn0035642	FBgn0027554
																																		FBgn0035661	FBgn0027556
																																		FBgn0035675	FBgn0027558
																																		FBgn0035678	FBgn0027560
																																		FBgn0035692	FBgn0027561
																																		FBgn0035702	FBgn0027567
																																		FBgn0035711	FBgn0027568
																																		FBgn0035714	FBgn0027569
																																		FBgn0035722	FBgn0027570
																																		FBgn0035725	FBgn0027571
																																		FBgn0035743	FBgn0027572
																																		FBgn0035805	FBgn0027574
																																		FBgn0035817	FBgn0027579
																																		FBgn0035827	FBgn0027580
																																		FBgn0035868	FBgn0027581
																																		FBgn0035871	FBgn0027582
																																		FBgn0035873	FBgn0027587
																																		FBgn0035876	FBgn0027588
																																		FBgn0035902	FBgn0027592
																																		FBgn0035904	FBgn0027593
																																		FBgn0035929	FBgn0027594
																																		FBgn0035955	FBgn0027595
																																		FBgn0035959	FBgn0027596
																																		FBgn0035960	FBgn0027597
																																		FBgn0035965	FBgn0027598
																																		FBgn0035975	FBgn0027601
																																		FBgn0035976	FBgn0027602
																																		FBgn0035977	FBgn0027603
																																		FBgn0035980	FBgn0027605
																																		FBgn0035982	FBgn0027607
																																		FBgn0036028	FBgn0027609
																																		FBgn0036046	FBgn0027615
																																		FBgn0036062	FBgn0027620
																																		FBgn0036063	FBgn0027621
																																		FBgn0036066	FBgn0027660
																																		FBgn0036090	FBgn0027780
																																		FBgn0036091	FBgn0027835
																																		FBgn0036101	FBgn0027836
																																		FBgn0036105	FBgn0027841
																																		FBgn0036107	FBgn0027842
																																		FBgn0036117	FBgn0027866
																																		FBgn0036118	FBgn0027873
																																		FBgn0036121	FBgn0027889
																																		FBgn0036126	FBgn0027932
																																		FBgn0036145	FBgn0027948
																																		FBgn0036146	FBgn0027951
																																		FBgn0036157	FBgn0028274
																																		FBgn0036173	FBgn0028292
																																		FBgn0036188	FBgn0028325
																																		FBgn0036192	FBgn0028327
																																		FBgn0036193	FBgn0028331
																																		FBgn0036210	FBgn0028336
																																		FBgn0036248	FBgn0028341
																																		FBgn0036255	FBgn0028343
																																		FBgn0036262	FBgn0028360
																																		FBgn0036277	FBgn0028386
																																		FBgn0036287	FBgn0028387
																																		FBgn0036306	FBgn0028388
																																		FBgn0036322	FBgn0028402
																																		FBgn0036335	FBgn0028408
																																		FBgn0036336	FBgn0028421
																																		FBgn0036342	FBgn0028425
																																		FBgn0036356	FBgn0028427
																																		FBgn0036364	FBgn0028467
																																		FBgn0036366	FBgn0028469
																																		FBgn0036406	FBgn0028470
																																		FBgn0036419	FBgn0028471
																																		FBgn0036422	FBgn0028473
																																		FBgn0036433	FBgn0028476
																																		FBgn0036462	FBgn0028479
																																		FBgn0036464	FBgn0028490
																																		FBgn0036488	FBgn0028491
																																		FBgn0036489	FBgn0028494
																																		FBgn0036510	FBgn0028495
																																		FBgn0036515	FBgn0028497
																																		FBgn0036536	FBgn0028500
																																		FBgn0036538	FBgn0028509
																																		FBgn0036546	FBgn0028516
																																		FBgn0036547	FBgn0028538
																																		FBgn0036550	FBgn0028539
																																		FBgn0036573	FBgn0028554
																																		FBgn0036575	FBgn0028563
																																		FBgn0036580	FBgn0028572
																																		FBgn0036585	FBgn0028579
																																		FBgn0036589	FBgn0028582
																																		FBgn0036613	FBgn0028646
																																		FBgn0036615	FBgn0028670
																																		FBgn0036616	FBgn0028671
																																		FBgn0036620	FBgn0028686
																																		FBgn0036643	FBgn0028687
																																		FBgn0036667	FBgn0028689
																																		FBgn0036679	FBgn0028692
																																		FBgn0036690	FBgn0028695
																																		FBgn0036695	FBgn0028703
																																		FBgn0036696	FBgn0028734
																																		FBgn0036697	FBgn0028743
																																		FBgn0036713	FBgn0028744
																																		FBgn0036726	FBgn0028953
																																		FBgn0036728	FBgn0028962
																																		FBgn0036738	FBgn0028967
																																		FBgn0036740	FBgn0028968
																																		FBgn0036745	FBgn0028969
																																		FBgn0036756	FBgn0028974
																																		FBgn0036760	FBgn0028978
																																		FBgn0036766	FBgn0028982
																																		FBgn0036767	FBgn0028990
																																		FBgn0036774	FBgn0028991
																																		FBgn0036783	FBgn0029006
																																		FBgn0036787	FBgn0029088
																																		FBgn0036804	FBgn0029092
																																		FBgn0036805	FBgn0029113
																																		FBgn0036815	FBgn0029131
																																		FBgn0036819	FBgn0029155
																																		FBgn0036820	FBgn0029157
																																		FBgn0036826	FBgn0029173
																																		FBgn0036835	FBgn0029176
																																		FBgn0036847	FBgn0029504
																																		FBgn0036851	FBgn0029525
																																		FBgn0036853	FBgn0029538
																																		FBgn0036855	FBgn0029676
																																		FBgn0036887	FBgn0029685
																																		FBgn0036890	FBgn0029686
																																		FBgn0036891	FBgn0029697
																																		FBgn0036906	FBgn0029704
																																		FBgn0036909	FBgn0029706
																																		FBgn0036911	FBgn0029710
																																		FBgn0036918	FBgn0029711
																																		FBgn0036920	FBgn0029736
																																		FBgn0036921	FBgn0029737
																																		FBgn0036922	FBgn0029738
																																		FBgn0036926	FBgn0029755
																																		FBgn0036928	FBgn0029756
																																		FBgn0036929	FBgn0029763
																																		FBgn0036932	FBgn0029764
																																		FBgn0036942	FBgn0029766
																																		FBgn0036945	FBgn0029768
																																		FBgn0036964	FBgn0029778
																																		FBgn0036968	FBgn0029789
																																		FBgn0036970	FBgn0029801
																																		FBgn0036974	FBgn0029810
																																		FBgn0036987	FBgn0029818
																																		FBgn0036992	FBgn0029819
																																		FBgn0036993	FBgn0029820
																																		FBgn0036998	FBgn0029822
																																		FBgn0037007	FBgn0029823
																																		FBgn0037009	FBgn0029831
																																		FBgn0037011	FBgn0029850
																																		FBgn0037015	FBgn0029858
																																		FBgn0037018	FBgn0029866
																																		FBgn0037019	FBgn0029867
																																		FBgn0037020	FBgn0029870
																																		FBgn0037046	FBgn0029873
																																		FBgn0037065	FBgn0029887
																																		FBgn0037087	FBgn0029891
																																		FBgn0037090	FBgn0029896
																																		FBgn0037097	FBgn0029899
																																		FBgn0037102	FBgn0029903
																																		FBgn0037108	FBgn0029905
																																		FBgn0037110	FBgn0029911
																																		FBgn0037121	FBgn0029924
																																		FBgn0037151	FBgn0029932
																																		FBgn0037177	FBgn0029936
																																		FBgn0037199	FBgn0029941
																																		FBgn0037231	FBgn0029944
																																		FBgn0037244	FBgn0029957
																																		FBgn0037251	FBgn0029958
																																		FBgn0037275	FBgn0029969
																																		FBgn0037284	FBgn0029970
																																		FBgn0037288	FBgn0029976
																																		FBgn0037290	FBgn0029979
																																		FBgn0037292	FBgn0029983
																																		FBgn0037299	FBgn0029985
																																		FBgn0037310	FBgn0029992
																																		FBgn0037313	FBgn0029997
																																		FBgn0037317	FBgn0030000
																																		FBgn0037340	FBgn0030003
																																		FBgn0037350	FBgn0030007
																																		FBgn0037352	FBgn0030008
																																		FBgn0037358	FBgn0030018
																																		FBgn0037368	FBgn0030035
																																		FBgn0037378	FBgn0030037
																																		FBgn0037384	FBgn0030038
																																		FBgn0037433	FBgn0030049
																																		FBgn0037469	FBgn0030052
																																		FBgn0037490	FBgn0030054
																																		FBgn0037492	FBgn0030056
																																		FBgn0037535	FBgn0030061
																																		FBgn0037544	FBgn0030076
																																		FBgn0037551	FBgn0030081
																																		FBgn0037559	FBgn0030086
																																		FBgn0037568	FBgn0030087
																																		FBgn0037571	FBgn0030089
																																		FBgn0037603	FBgn0030093
																																		FBgn0037610	FBgn0030096
																																		FBgn0037611	FBgn0030102
																																		FBgn0037613	FBgn0030109
																																		FBgn0037617	FBgn0030112
																																		FBgn0037634	FBgn0030121
																																		FBgn0037637	FBgn0030122
																																		FBgn0037646	FBgn0030141
																																		FBgn0037648	FBgn0030151
																																		FBgn0037661	FBgn0030170
																																		FBgn0037667	FBgn0030174
																																		FBgn0037669	FBgn0030177
																																		FBgn0037670	FBgn0030205
																																		FBgn0037680	FBgn0030206
																																		FBgn0037687	FBgn0030208
																																		FBgn0037697	FBgn0030228
																																		FBgn0037710	FBgn0030235
																																		FBgn0037714	FBgn0030240
																																		FBgn0037719	FBgn0030241
																																		FBgn0037721	FBgn0030242
																																		FBgn0037728	FBgn0030246
																																		FBgn0037747	FBgn0030264
																																		FBgn0037752	FBgn0030268
																																		FBgn0037759	FBgn0030274
																																		FBgn0037762	FBgn0030276
																																		FBgn0037763	FBgn0030286
																																		FBgn0037777	FBgn0030293
																																		FBgn0037794	FBgn0030299
																																		FBgn0037798	FBgn0030301
																																		FBgn0037802	FBgn0030305
																																		FBgn0037819	FBgn0030314
																																		FBgn0037822	FBgn0030316
																																		FBgn0037844	FBgn0030320
																																		FBgn0037847	FBgn0030321
																																		FBgn0037870	FBgn0030328
																																		FBgn0037873	FBgn0030330
																																		FBgn0037883	FBgn0030344
																																		FBgn0037885	FBgn0030346
																																		FBgn0037890	FBgn0030349
																																		FBgn0037892	FBgn0030353
																																		FBgn0037899	FBgn0030354
																																		FBgn0037913	FBgn0030365
																																		FBgn0037935	FBgn0030366
																																		FBgn0037936	FBgn0030377
																																		FBgn0037942	FBgn0030396
																																		FBgn0037960	FBgn0030412
																																		FBgn0037971	FBgn0030434
																																		FBgn0038013	FBgn0030452
																																		FBgn0038020	FBgn0030465
																																		FBgn0038033	FBgn0030468
																																		FBgn0038037	FBgn0030474
																																		FBgn0038088	FBgn0030478
																																		FBgn0038100	FBgn0030482
																																		FBgn0038107	FBgn0030486
																																		FBgn0038110	FBgn0030500
																																		FBgn0038147	FBgn0030502
																																		FBgn0038149	FBgn0030504
																																		FBgn0038157	FBgn0030505
																																		FBgn0038172	FBgn0030506
																																		FBgn0038179	FBgn0030512
																																		FBgn0038182	FBgn0030514
																																		FBgn0038190	FBgn0030520
																																		FBgn0038194	FBgn0030530
																																		FBgn0038196	FBgn0030552
																																		FBgn0038198	FBgn0030554
																																		FBgn0038199	FBgn0030555
																																		FBgn0038200	FBgn0030556
																																		FBgn0038224	FBgn0030574
																																		FBgn0038234	FBgn0030594
																																		FBgn0038235	FBgn0030603
																																		FBgn0038238	FBgn0030608
																																		FBgn0038243	FBgn0030612
																																		FBgn0038250	FBgn0030627
																																		FBgn0038252	FBgn0030628
																																		FBgn0038273	FBgn0030630
																																		FBgn0038294	FBgn0030638
																																		FBgn0038299	FBgn0030646
																																		FBgn0038302	FBgn0030648
																																		FBgn0038319	FBgn0030658
																																		FBgn0038323	FBgn0030659
																																		FBgn0038331	FBgn0030666
																																		FBgn0038332	FBgn0030672
																																		FBgn0038346	FBgn0030678
																																		FBgn0038363	FBgn0030680
																																		FBgn0038387	FBgn0030701
																																		FBgn0038388	FBgn0030720
																																		FBgn0038389	FBgn0030731
																																		FBgn0038396	FBgn0030735
																																		FBgn0038404	FBgn0030738
																																		FBgn0038420	FBgn0030741
																																		FBgn0038426	FBgn0030753
																																		FBgn0038437	FBgn0030758
																																		FBgn0038446	FBgn0030761
																																		FBgn0038461	FBgn0030768
																																		FBgn0038462	FBgn0030790
																																		FBgn0038471	FBgn0030791
																																		FBgn0038472	FBgn0030806
																																		FBgn0038482	FBgn0030808
																																		FBgn0038484	FBgn0030812
																																		FBgn0038489	FBgn0030820
																																		FBgn0038490	FBgn0030833
																																		FBgn0038516	FBgn0030855
																																		FBgn0038533	FBgn0030869
																																		FBgn0038536	FBgn0030873
																																		FBgn0038545	FBgn0030878
																																		FBgn0038570	FBgn0030882
																																		FBgn0038571	FBgn0030890
																																		FBgn0038579	FBgn0030891
																																		FBgn0038586	FBgn0030892
																																		FBgn0038619	FBgn0030894
																																		FBgn0038631	FBgn0030932
																																		FBgn0038654	FBgn0030946
																																		FBgn0038662	FBgn0030956
																																		FBgn0038665	FBgn0030959
																																		FBgn0038667	FBgn0030973
																																		FBgn0038672	FBgn0030990
																																		FBgn0038678	FBgn0030991
																																		FBgn0038680	FBgn0030996
																																		FBgn0038734	FBgn0030999
																																		FBgn0038739	FBgn0031002
																																		FBgn0038741	FBgn0031003
																																		FBgn0038765	FBgn0031006
																																		FBgn0038772	FBgn0031008
																																		FBgn0038790	FBgn0031016
																																		FBgn0038808	FBgn0031020
																																		FBgn0038811	FBgn0031022
																																		FBgn0038830	FBgn0031030
																																		FBgn0038857	FBgn0031039
																																		FBgn0038858	FBgn0031044
																																		FBgn0038869	FBgn0031048
																																		FBgn0038876	FBgn0031052
																																		FBgn0038878	FBgn0031057
																																		FBgn0038893	FBgn0031061
																																		FBgn0038914	FBgn0031062
																																		FBgn0038923	FBgn0031069
																																		FBgn0038946	FBgn0031079
																																		FBgn0038951	FBgn0031090
																																		FBgn0038966	FBgn0031091
																																		FBgn0038976	FBgn0031093
																																		FBgn0038977	FBgn0031106
																																		FBgn0039006	FBgn0031115
																																		FBgn0039008	FBgn0031119
																																		FBgn0039019	FBgn0031126
																																		FBgn0039031	FBgn0031144
																																		FBgn0039050	FBgn0031148
																																		FBgn0039068	FBgn0031149
																																		FBgn0039098	FBgn0031161
																																		FBgn0039099	FBgn0031170
																																		FBgn0039111	FBgn0031174
																																		FBgn0039112	FBgn0031187
																																		FBgn0039115	FBgn0031188
																																		FBgn0039116	FBgn0031191
																																		FBgn0039127	FBgn0031194
																																		FBgn0039128	FBgn0031233
																																		FBgn0039132	FBgn0031238
																																		FBgn0039135	FBgn0031260
																																		FBgn0039145	FBgn0031266
																																		FBgn0039153	FBgn0031298
																																		FBgn0039154	FBgn0031306
																																		FBgn0039158	FBgn0031308
																																		FBgn0039159	FBgn0031312
																																		FBgn0039161	FBgn0031318
																																		FBgn0039163	FBgn0031321
																																		FBgn0039179	FBgn0031356
																																		FBgn0039203	FBgn0031362
																																		FBgn0039205	FBgn0031374
																																		FBgn0039218	FBgn0031379
																																		FBgn0039224	FBgn0031390
																																		FBgn0039233	FBgn0031392
																																		FBgn0039251	FBgn0031399
																																		FBgn0039269	FBgn0031401
																																		FBgn0039270	FBgn0031408
																																		FBgn0039271	FBgn0031421
																																		FBgn0039273	FBgn0031434
																																		FBgn0039274	FBgn0031450
																																		FBgn0039291	FBgn0031452
																																		FBgn0039298	FBgn0031456
																																		FBgn0039305	FBgn0031464
																																		FBgn0039309	FBgn0031474
																																		FBgn0039310	FBgn0031478
																																		FBgn0039315	FBgn0031483
																																		FBgn0039321	FBgn0031492
																																		FBgn0039332	FBgn0031493
																																		FBgn0039337	FBgn0031497
																																		FBgn0039371	FBgn0031506
																																		FBgn0039403	FBgn0031514
																																		FBgn0039404	FBgn0031534
																																		FBgn0039405	FBgn0031536
																																		FBgn0039406	FBgn0031537
																																		FBgn0039440	FBgn0031540
																																		FBgn0039461	FBgn0031544
																																		FBgn0039485	FBgn0031549
																																		FBgn0039494	FBgn0031566
																																		FBgn0039495	FBgn0031575
																																		FBgn0039505	FBgn0031590
																																		FBgn0039509	FBgn0031598
																																		FBgn0039519	FBgn0031604
																																		FBgn0039531	FBgn0031611
																																		FBgn0039532	FBgn0031635
																																		FBgn0039538	FBgn0031637
																																		FBgn0039622	FBgn0031643
																																		FBgn0039628	FBgn0031664
																																		FBgn0039650	FBgn0031681
																																		FBgn0039678	FBgn0031696
																																		FBgn0039682	FBgn0031698
																																		FBgn0039719	FBgn0031703
																																		FBgn0039722	FBgn0031711
																																		FBgn0039725	FBgn0031713
																																		FBgn0039732	FBgn0031736
																																		FBgn0039735	FBgn0031738
																																		FBgn0039739	FBgn0031740
																																		FBgn0039745	FBgn0031741
																																		FBgn0039753	FBgn0031752
																																		FBgn0039761	FBgn0031759
																																		FBgn0039764	FBgn0031769
																																		FBgn0039766	FBgn0031771
																																		FBgn0039800	FBgn0031782
																																		FBgn0039801	FBgn0031799
																																		FBgn0039802	FBgn0031813
																																		FBgn0039859	FBgn0031814
																																		FBgn0039868	FBgn0031818
																																		FBgn0039869	FBgn0031820
																																		FBgn0039870	FBgn0031842
																																		FBgn0039876	FBgn0031851
																																		FBgn0039881	FBgn0031865
																																		FBgn0039889	FBgn0031868
																																		FBgn0039897	FBgn0031872
																																		FBgn0039902	FBgn0031883
																																		FBgn0039909	FBgn0031885
																																		FBgn0039914	FBgn0031897
																																		FBgn0039923	FBgn0031912
																																		FBgn0039924	FBgn0031947
																																		FBgn0039930	FBgn0031950
																																		FBgn0039955	FBgn0031952
																																		FBgn0039958	FBgn0031969
																																		FBgn0039965	FBgn0031975
																																		FBgn0039969	FBgn0031985
																																		FBgn0039970	FBgn0031988
																																		FBgn0039993	FBgn0031990
																																		FBgn0039994	FBgn0031995
																																		FBgn0040002	FBgn0032010
																																		FBgn0040010	FBgn0032018
																																		FBgn0040011	FBgn0032026
																																		FBgn0040020	FBgn0032050
																																		FBgn0040056	FBgn0032051
																																		FBgn0040074	FBgn0032069
																																		FBgn0040099	FBgn0032120
																																		FBgn0040102	FBgn0032123
																																		FBgn0040211	FBgn0032138
																																		FBgn0040228	FBgn0032147
																																		FBgn0040239	FBgn0032157
																																		FBgn0040295	FBgn0032170
																																		FBgn0040322	FBgn0032172
																																		FBgn0040324	FBgn0032191
																																		FBgn0040339	FBgn0032208
																																		FBgn0040357	FBgn0032242
																																		FBgn0040389	FBgn0032258
																																		FBgn0040396	FBgn0032262
																																		FBgn0040466	FBgn0032285
																																		FBgn0040467	FBgn0032295
																																		FBgn0040491	FBgn0032296
																																		FBgn0040531	FBgn0032298
																																		FBgn0040532	FBgn0032305
																																		FBgn0040534	FBgn0032339
																																		FBgn0040551	FBgn0032340
																																		FBgn0040575	FBgn0032347
																																		FBgn0040602	FBgn0032348
																																		FBgn0040608	FBgn0032350
																																		FBgn0040609	FBgn0032373
																																		FBgn0040634	FBgn0032378
																																		FBgn0040636	FBgn0032388
																																		FBgn0040650	FBgn0032397
																																		FBgn0040658	FBgn0032409
																																		FBgn0040666	FBgn0032430
																																		FBgn0040705	FBgn0032444
																																		FBgn0040715	FBgn0032450
																																		FBgn0040718	FBgn0032454
																																		FBgn0040729	FBgn0032456
																																		FBgn0040732	FBgn0032475
																																		FBgn0040733	FBgn0032479
																																		FBgn0040734	FBgn0032480
																																		FBgn0040735	FBgn0032481
																																		FBgn0040751	FBgn0032485
																																		FBgn0040754	FBgn0032486
																																		FBgn0040763	FBgn0032497
																																		FBgn0040773	FBgn0032499
																																		FBgn0040775	FBgn0032512
																																		FBgn0040793	FBgn0032513
																																		FBgn0040805	FBgn0032514
																																		FBgn0040813	FBgn0032515
																																		FBgn0040827	FBgn0032521
																																		FBgn0040828	FBgn0032586
																																		FBgn0040832	FBgn0032600
																																		FBgn0040833	FBgn0032633
																																		FBgn0040837	FBgn0032643
																																		FBgn0040850	FBgn0032656
																																		FBgn0040899	FBgn0032679
																																		FBgn0040906	FBgn0032688
																																		FBgn0040907	FBgn0032689
																																		FBgn0040923	FBgn0032699
																																		FBgn0040928	FBgn0032701
																																		FBgn0040929	FBgn0032715
																																		FBgn0040931	FBgn0032717
																																		FBgn0040942	FBgn0032729
																																		FBgn0040954	FBgn0032748
																																		FBgn0040958	FBgn0032752
																																		FBgn0040959	FBgn0032773
																																		FBgn0040968	FBgn0032775
																																		FBgn0040973	FBgn0032782
																																		FBgn0040985	FBgn0032796
																																		FBgn0040992	FBgn0032812
																																		FBgn0040993	FBgn0032814
																																		FBgn0041004	FBgn0032821
																																		FBgn0041191	FBgn0032848
																																		FBgn0041702	FBgn0032863
																																		FBgn0041713	FBgn0032872
																																		FBgn0042092	FBgn0032882
																																		FBgn0042101	FBgn0032883
																																		FBgn0042104	FBgn0032901
																																		FBgn0042112	FBgn0032915
																																		FBgn0042119	FBgn0032919
																																		FBgn0042127	FBgn0032925
																																		FBgn0042129	FBgn0032934
																																		FBgn0042206	FBgn0032940
																																		FBgn0042213	FBgn0032974
																																		FBgn0043001	FBgn0032976
																																		FBgn0043002	FBgn0032979
																																		FBgn0043455	FBgn0033052
																																		FBgn0043470	FBgn0033062
																																		FBgn0043471	FBgn0033073
																																		FBgn0043534	FBgn0033075
																																		FBgn0043792	FBgn0033087
																																		FBgn0043841	FBgn0033093
																																		FBgn0044020	FBgn0033095
																																		FBgn0044030	FBgn0033101
																																		FBgn0044047	FBgn0033109
																																		FBgn0044510	FBgn0033121
																																		FBgn0044511	FBgn0033122
																																		FBgn0045843	FBgn0033153
																																		FBgn0046692	FBgn0033156
																																		FBgn0046706	FBgn0033160
																																		FBgn0046999	FBgn0033166
																																		FBgn0047038	FBgn0033177
																																		FBgn0047178	FBgn0033182
																																		FBgn0047199	FBgn0033183
																																		FBgn0050000	FBgn0033194
																																		FBgn0050002	FBgn0033196
																																		FBgn0050010	FBgn0033212
																																		FBgn0050016	FBgn0033224
																																		FBgn0050022	FBgn0033225
																																		FBgn0050026	FBgn0033226
																																		FBgn0050055	FBgn0033229
																																		FBgn0050090	FBgn0033235
																																		FBgn0050094	FBgn0033236
																																		FBgn0050105	FBgn0033244
																																		FBgn0050108	FBgn0033246
																																		FBgn0050109	FBgn0033247
																																		FBgn0050148	FBgn0033252
																																		FBgn0050151	FBgn0033260
																																		FBgn0050154	FBgn0033264
																																		FBgn0050160	FBgn0033294
																																		FBgn0050197	FBgn0033310
																																		FBgn0050269	FBgn0033313
																																		FBgn0050277	FBgn0033316
																																		FBgn0050285	FBgn0033317
																																		FBgn0050373	FBgn0033342
																																		FBgn0050390	FBgn0033349
																																		FBgn0050392	FBgn0033352
																																		FBgn0050398	FBgn0033377
																																		FBgn0050415	FBgn0033379
																																		FBgn0050419	FBgn0033380
																																		FBgn0050423	FBgn0033382
																																		FBgn0050424	FBgn0033383
																																		FBgn0050437	FBgn0033393
																																		FBgn0050476	FBgn0033401
																																		FBgn0050481	FBgn0033402
																																		FBgn0050491	FBgn0033423
																																		FBgn0050499	FBgn0033432
																																		FBgn0050503	FBgn0033441
																																		FBgn0051041	FBgn0033448
																																		FBgn0051051	FBgn0033454
																																		FBgn0051053	FBgn0033460
																																		FBgn0051077	FBgn0033463
																																		FBgn0051086	FBgn0033465
																																		FBgn0051104	FBgn0033466
																																		FBgn0051111	FBgn0033476
																																		FBgn0051126	FBgn0033482
																																		FBgn0051155	FBgn0033486
																																		FBgn0051184	FBgn0033495
																																		FBgn0051199	FBgn0033522
																																		FBgn0051200	FBgn0033526
																																		FBgn0051205	FBgn0033538
																																		FBgn0051231	FBgn0033539
																																		FBgn0051232	FBgn0033540
																																		FBgn0051248	FBgn0033557
																																		FBgn0051251	FBgn0033562
																																		FBgn0051274	FBgn0033581
																																		FBgn0051313	FBgn0033584
																																		FBgn0051360	FBgn0033607
																																		FBgn0051390	FBgn0033609
																																		FBgn0051407	FBgn0033616
																																		FBgn0051450	FBgn0033663
																																		FBgn0051495	FBgn0033664
																																		FBgn0051516	FBgn0033673
																																		FBgn0051648	FBgn0033676
																																		FBgn0051658	FBgn0033688
																																		FBgn0051676	FBgn0033692
																																		FBgn0051681	FBgn0033713
																																		FBgn0051700	FBgn0033714
																																		FBgn0051704	FBgn0033717
																																		FBgn0051706	FBgn0033718
																																		FBgn0051715	FBgn0033737
																																		FBgn0051717	FBgn0033739
																																		FBgn0051758	FBgn0033741
																																		FBgn0051777	FBgn0033751
																																		FBgn0051778	FBgn0033752
																																		FBgn0051781	FBgn0033757
																																		FBgn0051788	FBgn0033762
																																		FBgn0051800	FBgn0033765
																																		FBgn0051809	FBgn0033802
																																		FBgn0051813	FBgn0033812
																																		FBgn0051865	FBgn0033814
																																		FBgn0051866	FBgn0033837
																																		FBgn0051875	FBgn0033844
																																		FBgn0051898	FBgn0033845
																																		FBgn0051906	FBgn0033853
																																		FBgn0051957	FBgn0033859
																																		FBgn0051974	FBgn0033884
																																		FBgn0051997	FBgn0033886
																																		FBgn0052022	FBgn0033890
																																		FBgn0052023	FBgn0033897
																																		FBgn0052038	FBgn0033915
																																		FBgn0052039	FBgn0033916
																																		FBgn0052060	FBgn0033917
																																		FBgn0052068	FBgn0033918
																																		FBgn0052069	FBgn0033924
																																		FBgn0052109	FBgn0033926
																																		FBgn0052155	FBgn0033927
																																		FBgn0052163	FBgn0033929
																																		FBgn0052179	FBgn0033935
																																		FBgn0052191	FBgn0033971
																																		FBgn0052202	FBgn0033988
																																		FBgn0052221	FBgn0033998
																																		FBgn0052225	FBgn0034009
																																		FBgn0052230	FBgn0034021
																																		FBgn0052234	FBgn0034025
																																		FBgn0052268	FBgn0034046
																																		FBgn0052274	FBgn0034049
																																		FBgn0052278	FBgn0034060
																																		FBgn0052279	FBgn0034067
																																		FBgn0052284	FBgn0034068
																																		FBgn0052350	FBgn0034071
																																		FBgn0052407	FBgn0034072
																																		FBgn0052441	FBgn0034075
																																		FBgn0052448	FBgn0034087
																																		FBgn0052453	FBgn0034088
																																		FBgn0052511	FBgn0034089
																																		FBgn0052551	FBgn0034155
																																		FBgn0052606	FBgn0034158
																																		FBgn0052625	FBgn0034180
																																		FBgn0052640	FBgn0034181
																																		FBgn0052672	FBgn0034184
																																		FBgn0052682	FBgn0034186
																																		FBgn0052726	FBgn0034223
																																		FBgn0052736	FBgn0034237
																																		FBgn0052756	FBgn0034240
																																		FBgn0052817	FBgn0034249
																																		FBgn0052829	FBgn0034258
																																		FBgn0052850	FBgn0034269
																																		FBgn0052856	FBgn0034300
																																		FBgn0053002	FBgn0034307
																																		FBgn0053051	FBgn0034310
																																		FBgn0053056	FBgn0034313
																																		FBgn0053057	FBgn0034367
																																		FBgn0053092	FBgn0034389
																																		FBgn0053107	FBgn0034390
																																		FBgn0053108	FBgn0034400
																																		FBgn0053110	FBgn0034401
																																		FBgn0053127	FBgn0034417
																																		FBgn0053155	FBgn0034418
																																		FBgn0053169	FBgn0034420
																																		FBgn0053170	FBgn0034425
																																		FBgn0053178	FBgn0034432
																																		FBgn0053192	FBgn0034453
																																		FBgn0053198	FBgn0034490
																																		FBgn0053199	FBgn0034491
																																		FBgn0053307	FBgn0034496
																																		FBgn0053493	FBgn0034498
																																		FBgn0053494	FBgn0034504
																																		FBgn0053514	FBgn0034529
																																		FBgn0053532	FBgn0034537
																																		FBgn0053533	FBgn0034542
																																		FBgn0053774	FBgn0034570
																																		FBgn0053977	FBgn0034572
																																		FBgn0054001	FBgn0034573
																																		FBgn0054006	FBgn0034585
																																		FBgn0054015	FBgn0034588
																																		FBgn0054019	FBgn0034590
																																		FBgn0054035	FBgn0034603
																																		FBgn0054039	FBgn0034618
																																		FBgn0054054	FBgn0034628
																																		FBgn0058002	FBgn0034629
																																		FBgn0058042	FBgn0034641
																																		FBgn0058045	FBgn0034643
																																		FBgn0058084	FBgn0034644
																																		FBgn0058127	FBgn0034657
																																		FBgn0058182	FBgn0034662
																																		FBgn0058191	FBgn0034674
																																		FBgn0058196	FBgn0034691
																																		FBgn0058263	FBgn0034694
																																		FBgn0058439	FBgn0034697
																																		FBgn0058461	FBgn0034708
																																		FBgn0061198	FBgn0034718
																																		FBgn0061209	FBgn0034720
																																		FBgn0061356	FBgn0034722
																																		FBgn0062440	FBgn0034723
																																		FBgn0062442	FBgn0034728
																																		FBgn0062449	FBgn0034734
																																		FBgn0063492	FBgn0034735
																																		FBgn0063493	FBgn0034750
																																		FBgn0063670	FBgn0034792
																																		FBgn0064115	FBgn0034795
																																		FBgn0064237	FBgn0034800
																																		FBgn0065032	FBgn0034802
																																		FBgn0066084	FBgn0034816
																																		FBgn0066292	FBgn0034817
																																		FBgn0067052	FBgn0034853
																																		FBgn0067318	FBgn0034854
																																		FBgn0067622	FBgn0034858
																																		FBgn0067628	FBgn0034873
																																		FBgn0067629	FBgn0034876
																																		FBgn0067905	FBgn0034878
																																		FBgn0069923	FBgn0034886
																																		FBgn0069972	FBgn0034897
																																		FBgn0069973	FBgn0034903
																																		FBgn0083167	FBgn0034908
																																		FBgn0083953	FBgn0034909
																																		FBgn0083961	FBgn0034914
																																		FBgn0083968	FBgn0034922
																																		FBgn0083970	FBgn0034923
																																		FBgn0083983	FBgn0034946
																																		FBgn0083984	FBgn0034962
																																		FBgn0083985	FBgn0034964
																																		FBgn0083986	FBgn0034976
																																		FBgn0084013	FBgn0034982
																																		FBgn0084014	FBgn0034989
																																		FBgn0085188	FBgn0034997
																																		FBgn0085192	FBgn0035001
																																		FBgn0085201	FBgn0035002
																																		FBgn0085203	FBgn0035016
																																		FBgn0085212	FBgn0035024
																																		FBgn0085215	FBgn0035025
																																		FBgn0085220	FBgn0035026
																																		FBgn0085223	FBgn0035033
																																		FBgn0085229	FBgn0035036
																																		FBgn0085237	FBgn0035039
																																		FBgn0085241	FBgn0035047
																																		FBgn0085242	FBgn0035048
																																		FBgn0085244	FBgn0035049
																																		FBgn0085254	FBgn0035059
																																		FBgn0085257	FBgn0035060
																																		FBgn0085258	FBgn0035101
																																		FBgn0085265	FBgn0035106
																																		FBgn0085271	FBgn0035107
																																		FBgn0085275	FBgn0035111
																																		FBgn0085279	FBgn0035114
																																		FBgn0085281	FBgn0035121
																																		FBgn0085282	FBgn0035133
																																		FBgn0085284	FBgn0035137
																																		FBgn0085290	FBgn0035147
																																		FBgn0085310	FBgn0035150
																																		FBgn0085317	FBgn0035153
																																		FBgn0085322	FBgn0035162
																																		FBgn0085330	FBgn0035173
																																		FBgn0085342	FBgn0035195
																																		FBgn0085346	FBgn0035202
																																		FBgn0085355	FBgn0035203
																																		FBgn0085360	FBgn0035205
																																		FBgn0085406	FBgn0035207
																																		FBgn0085422	FBgn0035226
																																		FBgn0085435	FBgn0035227
																																		FBgn0085452	FBgn0035228
																																		FBgn0085468	FBgn0035229
																																		FBgn0085474	FBgn0035232
																																		FBgn0085475	FBgn0035237
																																		FBgn0085483	FBgn0035244
																																		FBgn0085501	FBgn0035253
																																		FBgn0085521	FBgn0035266
																																		FBgn0085554	FBgn0035268
																																		FBgn0085582	FBgn0035270
																																		FBgn0085601	FBgn0035296
																																		FBgn0085636	FBgn0035298
																																		FBgn0085638	FBgn0035318
																																		FBgn0085725	FBgn0035333
																																		FBgn0086350	FBgn0035336
																																		FBgn0086371	FBgn0035347
																																		FBgn0086378	FBgn0035357
																																		FBgn0086446	FBgn0035370
																																		FBgn0086447	FBgn0035371
																																		FBgn0086604	FBgn0035375
																																		FBgn0086608	FBgn0035383
																																		FBgn0086683	FBgn0035388
																																		FBgn0086691	FBgn0035397
																																		FBgn0086699	FBgn0035400
																																		FBgn0086710	FBgn0035402
																																		FBgn0086768	FBgn0035411
																																		FBgn0086780	FBgn0035416
																																		FBgn0086856	FBgn0035421
																																		FBgn0087021	FBgn0035424
																																		FBgn0087039	FBgn0035425
																																		FBgn0243513	FBgn0035432
																																			FBgn0035437
																																			FBgn0035451
																																			FBgn0035488
																																			FBgn0035489
																																			FBgn0035497
																																			FBgn0035498
																																			FBgn0035500
																																			FBgn0035514
																																			FBgn0035519
																																			FBgn0035523
																																			FBgn0035526
																																			FBgn0035533
																																			FBgn0035538
																																			FBgn0035542
																																			FBgn0035544
																																			FBgn0035558
																																			FBgn0035586
																																			FBgn0035593
																																			FBgn0035617
																																			FBgn0035619
																																			FBgn0035620
																																			FBgn0035630
																																			FBgn0035632
																																			FBgn0035633
																																			FBgn0035644
																																			FBgn0035688
																																			FBgn0035696
																																			FBgn0035707
																																			FBgn0035710
																																			FBgn0035713
																																			FBgn0035720
																																			FBgn0035726
																																			FBgn0035752
																																			FBgn0035763
																																			FBgn0035766
																																			FBgn0035769
																																			FBgn0035771
																																			FBgn0035793
																																			FBgn0035802
																																			FBgn0035807
																																			FBgn0035811
																																			FBgn0035824
																																			FBgn0035825
																																			FBgn0035832
																																			FBgn0035833
																																			FBgn0035849
																																			FBgn0035850
																																			FBgn0035851
																																			FBgn0035872
																																			FBgn0035878
																																			FBgn0035879
																																			FBgn0035888
																																			FBgn0035891
																																			FBgn0035895
																																			FBgn0035901
																																			FBgn0035909
																																			FBgn0035918
																																			FBgn0035923
																																			FBgn0035937
																																			FBgn0035945
																																			FBgn0035947
																																			FBgn0035953
																																			FBgn0035969
																																			FBgn0035981
																																			FBgn0035983
																																			FBgn0035986
																																			FBgn0035993
																																			FBgn0035995
																																			FBgn0035997
																																			FBgn0036004
																																			FBgn0036043
																																			FBgn0036052
																																			FBgn0036053
																																			FBgn0036096
																																			FBgn0036104
																																			FBgn0036115
																																			FBgn0036122
																																			FBgn0036124
																																			FBgn0036134
																																			FBgn0036137
																																			FBgn0036141
																																			FBgn0036144
																																			FBgn0036147
																																			FBgn0036149
																																			FBgn0036152
																																			FBgn0036172
																																			FBgn0036180
																																			FBgn0036191
																																			FBgn0036239
																																			FBgn0036267
																																			FBgn0036268
																																			FBgn0036272
																																			FBgn0036273
																																			FBgn0036298
																																			FBgn0036299
																																			FBgn0036301
																																			FBgn0036302
																																			FBgn0036316
																																			FBgn0036353
																																			FBgn0036357
																																			FBgn0036365
																																			FBgn0036372
																																			FBgn0036373
																																			FBgn0036376
																																			FBgn0036381
																																			FBgn0036386
																																			FBgn0036389
																																			FBgn0036402
																																			FBgn0036448
																																			FBgn0036450
																																			FBgn0036451
																																			FBgn0036476
																																			FBgn0036478
																																			FBgn0036483
																																			FBgn0036486
																																			FBgn0036487
																																			FBgn0036514
																																			FBgn0036518
																																			FBgn0036522
																																			FBgn0036534
																																			FBgn0036548
																																			FBgn0036555
																																			FBgn0036564
																																			FBgn0036566
																																			FBgn0036574
																																			FBgn0036576
																																			FBgn0036578
																																			FBgn0036614
																																			FBgn0036621
																																			FBgn0036624
																																			FBgn0036642
																																			FBgn0036646
																																			FBgn0036660
																																			FBgn0036662
																																			FBgn0036663
																																			FBgn0036668
																																			FBgn0036671
																																			FBgn0036673
																																			FBgn0036685
																																			FBgn0036686
																																			FBgn0036702
																																			FBgn0036714
																																			FBgn0036733
																																			FBgn0036734
																																			FBgn0036735
																																			FBgn0036736
																																			FBgn0036741
																																			FBgn0036746
																																			FBgn0036761
																																			FBgn0036762
																																			FBgn0036763
																																			FBgn0036775
																																			FBgn0036800
																																			FBgn0036801
																																			FBgn0036814
																																			FBgn0036816
																																			FBgn0036821
																																			FBgn0036824
																																			FBgn0036828
																																			FBgn0036837
																																			FBgn0036838
																																			FBgn0036842
																																			FBgn0036844
																																			FBgn0036857
																																			FBgn0036886
																																			FBgn0036888
																																			FBgn0036892
																																			FBgn0036894
																																			FBgn0036896
																																			FBgn0036900
																																			FBgn0036910
																																			FBgn0036915
																																			FBgn0036919
																																			FBgn0036943
																																			FBgn0036946
																																			FBgn0036955
																																			FBgn0036980
																																			FBgn0036994
																																			FBgn0037001
																																			FBgn0037010
																																			FBgn0037021
																																			FBgn0037026
																																			FBgn0037027
																																			FBgn0037028
																																			FBgn0037044
																																			FBgn0037051
																																			FBgn0037066
																																			FBgn0037073
																																			FBgn0037074
																																			FBgn0037081
																																			FBgn0037093
																																			FBgn0037094
																																			FBgn0037098
																																			FBgn0037109
																																			FBgn0037120
																																			FBgn0037135
																																			FBgn0037137
																																			FBgn0037138
																																			FBgn0037141
																																			FBgn0037144
																																			FBgn0037146
																																			FBgn0037163
																																			FBgn0037182
																																			FBgn0037188
																																			FBgn0037203
																																			FBgn0037213
																																			FBgn0037215
																																			FBgn0037218
																																			FBgn0037219
																																			FBgn0037230
																																			FBgn0037240
																																			FBgn0037245
																																			FBgn0037248
																																			FBgn0037249
																																			FBgn0037252
																																			FBgn0037261
																																			FBgn0037277
																																			FBgn0037278
																																			FBgn0037282
																																			FBgn0037293
																																			FBgn0037298
																																			FBgn0037303
																																			FBgn0037315
																																			FBgn0037327
																																			FBgn0037332
																																			FBgn0037336
																																			FBgn0037339
																																			FBgn0037341
																																			FBgn0037348
																																			FBgn0037356
																																			FBgn0037357
																																			FBgn0037360
																																			FBgn0037363
																																			FBgn0037364
																																			FBgn0037379
																																			FBgn0037391
																																			FBgn0037439
																																			FBgn0037442
																																			FBgn0037443
																																			FBgn0037446
																																			FBgn0037467
																																			FBgn0037471
																																			FBgn0037482
																																			FBgn0037489
																																			FBgn0037530
																																			FBgn0037533
																																			FBgn0037539
																																			FBgn0037541
																																			FBgn0037549
																																			FBgn0037555
																																			FBgn0037561
																																			FBgn0037565
																																			FBgn0037580
																																			FBgn0037582
																																			FBgn0037606
																																			FBgn0037607
																																			FBgn0037612
																																			FBgn0037621
																																			FBgn0037623
																																			FBgn0037624
																																			FBgn0037631
																																			FBgn0037632
																																			FBgn0037636
																																			FBgn0037644
																																			FBgn0037653
																																			FBgn0037655
																																			FBgn0037657
																																			FBgn0037660
																																			FBgn0037663
																																			FBgn0037664
																																			FBgn0037689
																																			FBgn0037694
																																			FBgn0037701
																																			FBgn0037702
																																			FBgn0037705
																																			FBgn0037707
																																			FBgn0037716
																																			FBgn0037717
																																			FBgn0037718
[truncated: 543 more rows]

## Sheet: Male
Df(2L)ED2809/+		Df(2L)ED62/+		Df(2L)ED80/+		Df(2L)ED87/+		Df(2L)ED478/+ and Df(2L)EDHsp60c/+		Df(2L)ED280/+		Df(2L)ED292/+		Df(2L)ED385/+		Df(2L)ED7007/+		Df(2L)ED489/+		Df(2L)ED499/+		Df(2L)ED475/+		Df(2L)ED623/+		Df(2L)ED695/+		Df(2L)ED775/+		Df(2L)ED776/+		Df(2L)ED777/+		Df(2L)ED793/+		Df(2L)ED800/+		Df(2L)ED1231/+		Df(2L)ED1305/+
Up	Down	Up	Down	Up	Down	Up	Down	Up	Down	Up	Down	Up	Down	Up	Down	Up	Down	Up	Down	Up	Down	Up	Down	Up	Down	Up	Down	Up	Down	Up	Down	Up	Down	Up	Down	Up	Down	Up	Down	Up	Down
FBgn0000251	FBgn0000064	FBgn0000055	FBgn0000042	FBgn0000046	FBgn0000077	FBgn0000256	FBgn0000053	FBgn0000024	FBgn0000114	FBgn0001248	FBgn0000015	FBgn0000052	FBgn0000045	FBgn0000028	FBgn0000038	FBgn0000109	FBgn0000499	FBgn0000015	FBgn0000024	FBgn0002631	FBgn0000317	FBgn0000055	FBgn0000079	FBgn0000182	FBgn0000157	FBgn0000634	FBgn0000279	FBgn0000499	FBgn0000326	FBgn0000038	FBgn0000257	FBgn0000339	FBgn0000011	FBgn0000053	FBgn0000251	FBgn0000017	FBgn0000095	FBgn0000242	FBgn0000247	FBgn0000057	FBgn0000142
FBgn0000411	FBgn0000083	FBgn0000079	FBgn0000043	FBgn0001089	FBgn0000171	FBgn0001215	FBgn0000078	FBgn0000064	FBgn0000182	FBgn0001941	FBgn0000017	FBgn0000114	FBgn0000242	FBgn0000147	FBgn0000094	FBgn0001142	FBgn0001263	FBgn0000163	FBgn0000115	FBgn0003177	FBgn0000394	FBgn0000139	FBgn0000163	FBgn0000253	FBgn0000451	FBgn0001203	FBgn0000524	FBgn0001230	FBgn0000455	FBgn0000054	FBgn0000520	FBgn0000592	FBgn0000320	FBgn0000394	FBgn0000986	FBgn0000142	FBgn0001967	FBgn0000320	FBgn0000289	FBgn0000308	FBgn0000338
FBgn0000442	FBgn0000116	FBgn0000095	FBgn0000044	FBgn0001128	FBgn0000228	FBgn0001281	FBgn0000139	FBgn0000117	FBgn0000256	FBgn0002284	FBgn0000376	FBgn0000120	FBgn0000492	FBgn0000221	FBgn0000212	FBgn0002719	FBgn0001974	FBgn0000492	FBgn0000287	FBgn0003900	FBgn0000556	FBgn0000287	FBgn0000221	FBgn0000392	FBgn0000463	FBgn0002643	FBgn0000577	FBgn0003044	FBgn0000547	FBgn0000259	FBgn0000533	FBgn0002524	FBgn0000377	FBgn0000406	FBgn0001218	FBgn0000183	FBgn0002543	FBgn0000395	FBgn0000303	FBgn0000455	FBgn0000392
FBgn0000570	FBgn0000150	FBgn0000228	FBgn0000047	FBgn0001169	FBgn0000472	FBgn0003187	FBgn0000611	FBgn0000250	FBgn0000404	FBgn0005322	FBgn0001994	FBgn0000171	FBgn0000560	FBgn0000277	FBgn0000244	FBgn0003022	FBgn0002938	FBgn0000504	FBgn0000308	FBgn0003979	FBgn0001233	FBgn0001187	FBgn0000317	FBgn0000615	FBgn0000473	FBgn0002869	FBgn0001205	FBgn0004172	FBgn0001250	FBgn0000289	FBgn0001179	FBgn0002607	FBgn0000618	FBgn0000477	FBgn0003210	FBgn0000212	FBgn0002778	FBgn0000533	FBgn0000370	FBgn0000560	FBgn0000575
FBgn0000578	FBgn0000153	FBgn0000413	FBgn0000057	FBgn0001285	FBgn0000568	FBgn0003885	FBgn0000659	FBgn0000299	FBgn0001977	FBgn0010410	FBgn0003598	FBgn0000261	FBgn0000570	FBgn0000279	FBgn0000299	FBgn0003218	FBgn0003249	FBgn0000810	FBgn0000318	FBgn0004854	FBgn0001565	FBgn0001226	FBgn0000567	FBgn0000719	FBgn0000617	FBgn0003013	FBgn0003116	FBgn0004425	FBgn0003139	FBgn0000303	FBgn0001970	FBgn0003082	FBgn0001169	FBgn0000557	FBgn0003366	FBgn0000283	FBgn0002869	FBgn0001085	FBgn0000416	FBgn0000617	FBgn0001980
FBgn0001965	FBgn0000206	FBgn0000567	FBgn0000120	FBgn0003501	FBgn0001108	FBgn0004047	FBgn0001089	FBgn0000317	FBgn0001978	FBgn0010412	FBgn0004391	FBgn0000536	FBgn0000810	FBgn0000330	FBgn0000340	FBgn0003425	FBgn0003870	FBgn0001227	FBgn0000363	FBgn0011259	FBgn0001987	FBgn0001228	FBgn0000578	FBgn0000986	FBgn0001180	FBgn0003502	FBgn0003138	FBgn0004427	FBgn0003274	FBgn0000382	FBgn0002174	FBgn0003151	FBgn0001185	FBgn0000618	FBgn0003386	FBgn0000313	FBgn0002917	FBgn0001224	FBgn0000464	FBgn0001108	FBgn0002413
FBgn0001967	FBgn0000261	FBgn0000568	FBgn0000229	FBgn0003890	FBgn0001139	FBgn0004175	FBgn0001941	FBgn0000338	FBgn0002709	FBgn0010423	FBgn0004880	FBgn0001219	FBgn0001226	FBgn0000715	FBgn0000504	FBgn0010213	FBgn0003884	FBgn0003732	FBgn0000411	FBgn0015903	FBgn0002552	FBgn0001280	FBgn0000636	FBgn0001980	FBgn0001297	FBgn0004399	FBgn0003276	FBgn0004428	FBgn0003471	FBgn0000384	FBgn0002306	FBgn0003231	FBgn0002932	FBgn0001125	FBgn0003415	FBgn0000340	FBgn0003065	FBgn0002021	FBgn0000559	FBgn0001216	FBgn0002431
FBgn0002441	FBgn0000486	FBgn0001179	FBgn0000274	FBgn0003980	FBgn0003248	FBgn0004430	FBgn0002569	FBgn0000472	FBgn0002715	FBgn0011455	FBgn0011278	FBgn0001263	FBgn0001337	FBgn0001086	FBgn0000565	FBgn0010333	FBgn0004401	FBgn0004573	FBgn0000413	FBgn0016054	FBgn0002590	FBgn0001560	FBgn0001112	FBgn0002856	FBgn0002863	FBgn0004414	FBgn0003676	FBgn0004862	FBgn0010612	FBgn0000448	FBgn0002528	FBgn0003888	FBgn0003008	FBgn0001185	FBgn0003656	FBgn0000409	FBgn0003501	FBgn0002940	FBgn0000581	FBgn0001225	FBgn0002855
FBgn0002856	FBgn0000579	FBgn0001624	FBgn0000447	FBgn0010531	FBgn0003250	FBgn0011239	FBgn0002571	FBgn0000546	FBgn0002941	FBgn0011824	FBgn0014024	FBgn0002579	FBgn0001986	FBgn0001099	FBgn0000592	FBgn0010357	FBgn0004879	FBgn0010229	FBgn0000426	FBgn0019809	FBgn0003205	FBgn0002567	FBgn0002023	FBgn0002932	FBgn0002930	FBgn0005355	FBgn0004374	FBgn0004863	FBgn0011669	FBgn0000500	FBgn0003002	FBgn0004103	FBgn0003022	FBgn0001208	FBgn0003885	FBgn0000454	FBgn0003950	FBgn0003057	FBgn0001114	FBgn0001977	FBgn0002921
FBgn0003042	FBgn0000667	FBgn0001970	FBgn0000615	FBgn0010786	FBgn0003261	FBgn0011273	FBgn0002641	FBgn0000559	FBgn0003124	FBgn0011834	FBgn0020412	FBgn0002590	FBgn0002044	FBgn0001105	FBgn0000629	FBgn0010387	FBgn0004919	FBgn0010313	FBgn0000500	FBgn0019949	FBgn0003357	FBgn0002842	FBgn0003463	FBgn0003071	FBgn0003067	FBgn0010114	FBgn0010551	FBgn0011206	FBgn0013307	FBgn0000566	FBgn0003090	FBgn0004432	FBgn0003150	FBgn0002626	FBgn0003961	FBgn0000479	FBgn0003975	FBgn0003254	FBgn0001189	FBgn0001989	FBgn0002968
FBgn0003986	FBgn0001091	FBgn0002528	FBgn0001086	FBgn0011555	FBgn0004462	FBgn0011573	FBgn0003162	FBgn0000562	FBgn0003187	FBgn0015222	FBgn0024975	FBgn0002917	FBgn0002525	FBgn0001137	FBgn0000634	FBgn0010651	FBgn0005585	FBgn0010356	FBgn0000723	FBgn0020378	FBgn0003514	FBgn0002909	FBgn0003986	FBgn0003159	FBgn0003193	FBgn0010424	FBgn0010715	FBgn0011289	FBgn0014018	FBgn0000662	FBgn0003189	FBgn0005639	FBgn0003942	FBgn0002736	FBgn0004587	FBgn0000581	FBgn0004463	FBgn0003515	FBgn0001235	FBgn0002174	FBgn0003254
FBgn0004369	FBgn0001092	FBgn0002777	FBgn0001123	FBgn0011584	FBgn0004606	FBgn0013300	FBgn0003495	FBgn0000575	FBgn0003410	FBgn0022213	FBgn0025455	FBgn0003261	FBgn0002567	FBgn0001217	FBgn0000721	FBgn0013750	FBgn0005612	FBgn0010417	FBgn0001079	FBgn0025833	FBgn0003651	FBgn0003062	FBgn0005771	FBgn0003276	FBgn0003209	FBgn0010575	FBgn0010741	FBgn0011708	FBgn0015010	FBgn0000711	FBgn0003308	FBgn0010621	FBgn0003997	FBgn0002914	FBgn0004875	FBgn0000629	FBgn0004514	FBgn0003545	FBgn0001301	FBgn0002354	FBgn0003277
FBgn0004390	FBgn0001125	FBgn0002781	FBgn0001124	FBgn0015033	FBgn0011279	FBgn0013675	FBgn0003659	FBgn0000579	FBgn0003545	FBgn0023211	FBgn0026181	FBgn0003279	FBgn0002638	FBgn0001974	FBgn0001087	FBgn0014163	FBgn0005614	FBgn0011570	FBgn0001085	FBgn0026079	FBgn0003888	FBgn0003559	FBgn0010173	FBgn0003321	FBgn0003979	FBgn0010638	FBgn0013771	FBgn0011725	FBgn0015034	FBgn0001098	FBgn0003326	FBgn0013305	FBgn0004102	FBgn0002930	FBgn0005386	FBgn0001078	FBgn0004554	FBgn0003742	FBgn0002772	FBgn0002543	FBgn0003301
FBgn0004781	FBgn0001145	FBgn0003016	FBgn0001197	FBgn0015872	FBgn0013948	FBgn0013679	FBgn0004838	FBgn0000721	FBgn0003612	FBgn0024285	FBgn0026239	FBgn0003462	FBgn0002909	FBgn0002865	FBgn0001128	FBgn0014411	FBgn0005677	FBgn0022774	FBgn0001105	FBgn0026702	FBgn0003890	FBgn0003941	FBgn0011219	FBgn0003459	FBgn0003980	FBgn0011286	FBgn0014427	FBgn0013275	FBgn0015801	FBgn0001123	FBgn0004862	FBgn0013674	FBgn0004597	FBgn0003067	FBgn0010338	FBgn0001087	FBgn0004567	FBgn0004387	FBgn0003031	FBgn0002989	FBgn0003371
FBgn0005386	FBgn0001208	FBgn0003065	FBgn0001247	FBgn0020440	FBgn0016696	FBgn0013682	FBgn0004901	FBgn0000723	FBgn0003742	FBgn0026592	FBgn0028386	FBgn0003517	FBgn0002914	FBgn0002973	FBgn0001991	FBgn0015763	FBgn0008649	FBgn0025716	FBgn0001149	FBgn0028581	FBgn0003943	FBgn0004867	FBgn0011232	FBgn0003996	FBgn0004198	FBgn0011571	FBgn0015610	FBgn0013277	FBgn0016078	FBgn0001180	FBgn0005619	FBgn0013678	FBgn0004652	FBgn0003248	FBgn0010416	FBgn0001148	FBgn0004618	FBgn0004618	FBgn0003149	FBgn0003002	FBgn0003390
FBgn0005660	FBgn0001248	FBgn0003174	FBgn0001281	FBgn0020445	FBgn0016930	FBgn0015288	FBgn0005626	FBgn0001090	FBgn0004003	FBgn0026753	FBgn0028529	FBgn0004177	FBgn0002985	FBgn0003116	FBgn0002121	FBgn0016123	FBgn0010278	FBgn0025800	FBgn0001203	FBgn0028941	FBgn0004364	FBgn0004915	FBgn0015399	FBgn0004049	FBgn0004834	FBgn0011670	FBgn0015625	FBgn0013278	FBgn0020304	FBgn0001247	FBgn0005695	FBgn0014184	FBgn0010223	FBgn0003495	FBgn0010497	FBgn0001189	FBgn0004855	FBgn0004956	FBgn0003177	FBgn0003205	FBgn0004055
FBgn0010315	FBgn0001257	FBgn0003210	FBgn0001560	FBgn0020906	FBgn0022800	FBgn0015520	FBgn0008635	FBgn0001114	FBgn0004243	FBgn0027610	FBgn0028906	FBgn0004404	FBgn0003044	FBgn0003124	FBgn0002524	FBgn0016917	FBgn0010772	FBgn0026196	FBgn0001216	FBgn0029170	FBgn0004414	FBgn0005533	FBgn0015773	FBgn0004828	FBgn0004925	FBgn0011739	FBgn0016041	FBgn0013279	FBgn0022708	FBgn0001258	FBgn0008651	FBgn0014469	FBgn0010226	FBgn0003660	FBgn0011300	FBgn0001202	FBgn0004956	FBgn0005642	FBgn0003396	FBgn0003206	FBgn0004373
FBgn0010342	FBgn0001291	FBgn0003257	FBgn0001995	FBgn0022702	FBgn0022959	FBgn0015583	FBgn0010019	FBgn0001133	FBgn0004379	FBgn0027945	FBgn0028962	FBgn0004463	FBgn0003057	FBgn0003302	FBgn0002570	FBgn0020279	FBgn0015600	FBgn0026582	FBgn0001269	FBgn0029648	FBgn0004436	FBgn0010198	FBgn0015789	FBgn0004882	FBgn0010225	FBgn0011760	FBgn0016698	FBgn0015008	FBgn0023536	FBgn0001332	FBgn0010222	FBgn0015000	FBgn0010300	FBgn0003714	FBgn0011559	FBgn0001222	FBgn0004957	FBgn0005771	FBgn0003867	FBgn0003250	FBgn0004873
FBgn0010382	FBgn0001296	FBgn0003263	FBgn0002069	FBgn0023514	FBgn0024191	FBgn0016122	FBgn0010851	FBgn0001145	FBgn0004666	FBgn0028398	FBgn0030090	FBgn0005586	FBgn0003079	FBgn0003435	FBgn0002578	FBgn0022710	FBgn0015721	FBgn0027080	FBgn0001316	FBgn0030172	FBgn0004552	FBgn0010504	FBgn0016919	FBgn0005585	FBgn0010622	FBgn0013955	FBgn0016756	FBgn0015777	FBgn0025697	FBgn0001404	FBgn0010238	FBgn0015221	FBgn0010314	FBgn0003867	FBgn0011710	FBgn0001301	FBgn0010038	FBgn0010038	FBgn0003882	FBgn0003275	FBgn0010379
FBgn0011715	FBgn0001332	FBgn0003747	FBgn0002521	FBgn0024997	FBgn0024290	FBgn0020908	FBgn0011656	FBgn0001186	FBgn0004811	FBgn0028518	FBgn0030150	FBgn0005593	FBgn0003435	FBgn0003961	FBgn0002781	FBgn0023458	FBgn0015925	FBgn0027335	FBgn0002031	FBgn0030532	FBgn0004574	FBgn0011556	FBgn0023527	FBgn0005777	FBgn0010830	FBgn0014870	FBgn0021776	FBgn0022935	FBgn0026179	FBgn0002022	FBgn0011305	FBgn0015234	FBgn0011260	FBgn0003965	FBgn0013810	FBgn0001337	FBgn0010414	FBgn0010105	FBgn0004145	FBgn0003334	FBgn0011230
FBgn0015396	FBgn0001961	FBgn0003964	FBgn0002566	FBgn0025814	FBgn0024364	FBgn0023077	FBgn0011826	FBgn0001235	FBgn0004903	FBgn0028737	FBgn0030219	FBgn0010252	FBgn0003464	FBgn0004171	FBgn0002997	FBgn0023510	FBgn0016076	FBgn0027507	FBgn0002036	FBgn0031451	FBgn0005671	FBgn0011669	FBgn0026197	FBgn0010041	FBgn0011274	FBgn0015558	FBgn0023094	FBgn0023083	FBgn0026562	FBgn0002855	FBgn0011481	FBgn0015623	FBgn0011285	FBgn0004132	FBgn0015269	FBgn0001565	FBgn0011774	FBgn0010422	FBgn0004181	FBgn0003346	FBgn0011239
FBgn0015399	FBgn0001989	FBgn0004606	FBgn0002645	FBgn0028554	FBgn0026250	FBgn0025286	FBgn0013334	FBgn0001250	FBgn0005411	FBgn0028950	FBgn0030530	FBgn0010349	FBgn0003512	FBgn0004243	FBgn0003137	FBgn0023535	FBgn0020445	FBgn0027609	FBgn0002354	FBgn0031488	FBgn0010380	FBgn0011705	FBgn0027660	FBgn0010288	FBgn0011571	FBgn0015772	FBgn0023512	FBgn0023531	FBgn0027079	FBgn0003091	FBgn0023179	FBgn0015834	FBgn0011289	FBgn0010053	FBgn0015278	FBgn0001941	FBgn0013278	FBgn0011305	FBgn0004370	FBgn0003449	FBgn0011253
FBgn0015589	FBgn0002607	FBgn0004957	FBgn0002673	FBgn0028886	FBgn0026582	FBgn0026197	FBgn0013987	FBgn0001402	FBgn0005654	FBgn0028956	FBgn0031036	FBgn0010408	FBgn0003527	FBgn0004374	FBgn0003231	FBgn0024315	FBgn0020626	FBgn0027790	FBgn0002441	FBgn0031546	FBgn0010409	FBgn0011712	FBgn0028482	FBgn0010381	FBgn0011668	FBgn0015797	FBgn0023545	FBgn0024211	FBgn0027492	FBgn0003093	FBgn0023489	FBgn0015924	FBgn0011293	FBgn0010225	FBgn0015622	FBgn0001942	FBgn0013755	FBgn0011704	FBgn0004509	FBgn0003479	FBgn0011672
FBgn0015929	FBgn0002622	FBgn0010329	FBgn0002780	FBgn0029606	FBgn0027321	FBgn0026314	FBgn0014032	FBgn0001987	FBgn0005777	FBgn0028967	FBgn0031071	FBgn0010414	FBgn0003886	FBgn0004379	FBgn0003257	FBgn0024689	FBgn0020930	FBgn0027872	FBgn0002579	FBgn0031799	FBgn0010621	FBgn0012036	FBgn0028554	FBgn0010704	FBgn0011695	FBgn0016975	FBgn0024360	FBgn0025382	FBgn0027538	FBgn0003145	FBgn0023525	FBgn0020245	FBgn0011666	FBgn0010340	FBgn0019886	FBgn0002569	FBgn0013953	FBgn0013762	FBgn0004636	FBgn0003676	FBgn0011740
FBgn0016977	FBgn0002936	FBgn0010338	FBgn0002787	FBgn0029827	FBgn0027603	FBgn0027659	FBgn0014340	FBgn0002306	FBgn0010041	FBgn0028985	FBgn0031119	FBgn0010488	FBgn0003978	FBgn0004407	FBgn0003353	FBgn0027052	FBgn0023001	FBgn0028507	FBgn0002593	FBgn0031957	FBgn0011648	FBgn0013301	FBgn0028880	FBgn0010803	FBgn0011769	FBgn0023023	FBgn0024980	FBgn0025777	FBgn0027586	FBgn0003249	FBgn0025360	FBgn0020764	FBgn0015075	FBgn0010383	FBgn0020255	FBgn0002571	FBgn0014073	FBgn0013953	FBgn0004924	FBgn0003887	FBgn0012058
FBgn0017578	FBgn0003071	FBgn0010851	FBgn0002791	FBgn0029849	FBgn0028387	FBgn0027866	FBgn0014411	FBgn0002622	FBgn0010113	FBgn0028988	FBgn0031493	FBgn0010620	FBgn0004584	FBgn0004510	FBgn0003429	FBgn0027109	FBgn0023214	FBgn0028837	FBgn0002626	FBgn0032554	FBgn0013969	FBgn0014029	FBgn0029782	FBgn0011224	FBgn0011828	FBgn0023097	FBgn0026326	FBgn0026189	FBgn0028990	FBgn0003386	FBgn0025641	FBgn0021872	FBgn0015565	FBgn0010397	FBgn0020510	FBgn0002645	FBgn0015524	FBgn0014417	FBgn0005278	FBgn0003978	FBgn0013300
FBgn0025387	FBgn0003075	FBgn0010926	FBgn0002855	FBgn0029927	FBgn0028388	FBgn0028412	FBgn0015025	FBgn0002772	FBgn0010258	FBgn0029174	FBgn0032157	FBgn0011202	FBgn0004837	FBgn0004650	FBgn0003502	FBgn0028936	FBgn0023415	FBgn0028992	FBgn0002777	FBgn0033090	FBgn0014033	FBgn0015298	FBgn0029867	FBgn0011244	FBgn0014000	FBgn0023407	FBgn0027597	FBgn0026317	FBgn0029833	FBgn0003598	FBgn0025642	FBgn0022073	FBgn0015584	FBgn0010401	FBgn0020653	FBgn0002723	FBgn0015527	FBgn0015372	FBgn0005617	FBgn0004406	FBgn0013342
FBgn0025623	FBgn0003076	FBgn0011283	FBgn0003141	FBgn0030148	FBgn0028420	FBgn0028487	FBgn0015277	FBgn0002968	FBgn0010287	FBgn0029826	FBgn0032269	FBgn0011272	FBgn0004893	FBgn0004811	FBgn0003732	FBgn0029117	FBgn0024184	FBgn0029523	FBgn0002838	FBgn0034421	FBgn0015615	FBgn0015331	FBgn0030052	FBgn0011742	FBgn0014869	FBgn0024183	FBgn0028397	FBgn0026871	FBgn0030136	FBgn0003607	FBgn0025643	FBgn0022238	FBgn0017550	FBgn0010622	FBgn0023511	FBgn0002773	FBgn0015774	FBgn0015400	FBgn0005666	FBgn0004431	FBgn0013997
FBgn0026758	FBgn0003151	FBgn0011481	FBgn0003200	FBgn0030519	FBgn0028485	FBgn0028838	FBgn0015279	FBgn0003036	FBgn0010309	FBgn0030262	FBgn0032480	FBgn0011640	FBgn0005633	FBgn0004913	FBgn0003748	FBgn0029502	FBgn0024236	FBgn0029666	FBgn0002862	FBgn0034477	FBgn0015737	FBgn0015562	FBgn0030055	FBgn0014868	FBgn0015295	FBgn0024308	FBgn0028648	FBgn0027343	FBgn0030262	FBgn0003638	FBgn0026378	FBgn0023213	FBgn0020018	FBgn0010741	FBgn0024179	FBgn0002774	FBgn0015828	FBgn0015621	FBgn0005674	FBgn0004465	FBgn0015229
FBgn0027558	FBgn0003178	FBgn0011723	FBgn0003346	FBgn0030824	FBgn0028495	FBgn0028858	FBgn0015286	FBgn0003076	FBgn0010387	FBgn0030310	FBgn0032705	FBgn0011726	FBgn0010303	FBgn0005410	FBgn0004242	FBgn0029704	FBgn0024362	FBgn0029846	FBgn0002865	FBgn0034639	FBgn0015766	FBgn0015571	FBgn0030099	FBgn0014906	FBgn0016013	FBgn0026313	FBgn0029507	FBgn0027544	FBgn0030271	FBgn0004228	FBgn0027375	FBgn0023520	FBgn0020369	FBgn0011260	FBgn0025623	FBgn0002783	FBgn0015904	FBgn0021847	FBgn0008654	FBgn0004834	FBgn0015573
FBgn0028485	FBgn0003279	FBgn0013755	FBgn0003861	FBgn0030837	FBgn0028717	FBgn0028893	FBgn0015930	FBgn0003134	FBgn0010422	FBgn0030521	FBgn0032872	FBgn0013325	FBgn0010342	FBgn0005695	FBgn0004396	FBgn0029888	FBgn0024983	FBgn0030055	FBgn0002937	FBgn0035424	FBgn0016926	FBgn0015791	FBgn0030378	FBgn0015230	FBgn0017558	FBgn0029863	FBgn0029667	FBgn0027615	FBgn0030286	FBgn0004380	FBgn0027783	FBgn0024248	FBgn0020371	FBgn0011279	FBgn0025625	FBgn0002937	FBgn0019637	FBgn0021875	FBgn0010415	FBgn0004856	FBgn0015585
FBgn0028906	FBgn0003462	FBgn0013756	FBgn0004028	FBgn0031515	FBgn0029123	FBgn0029152	FBgn0017578	FBgn0003137	FBgn0010520	FBgn0030776	FBgn0032923	FBgn0015240	FBgn0010391	FBgn0010226	FBgn0004446	FBgn0030237	FBgn0024988	FBgn0030282	FBgn0003053	FBgn0035844	FBgn0017549	FBgn0015793	FBgn0030390	FBgn0015321	FBgn0019830	FBgn0030100	FBgn0029753	FBgn0027616	FBgn0030321	FBgn0004396	FBgn0028370	FBgn0024811	FBgn0020386	FBgn0011280	FBgn0025809	FBgn0002938	FBgn0024227	FBgn0022288	FBgn0010424	FBgn0004924	FBgn0015589
FBgn0028952	FBgn0003517	FBgn0014033	FBgn0004171	FBgn0031522	FBgn0029798	FBgn0029661	FBgn0019624	FBgn0003139	FBgn0010583	FBgn0031660	FBgn0033155	FBgn0015756	FBgn0011259	FBgn0010278	FBgn0004507	FBgn0030239	FBgn0028679	FBgn0030456	FBgn0003068	FBgn0035848	FBgn0017590	FBgn0016034	FBgn0030504	FBgn0015324	FBgn0020513	FBgn0030186	FBgn0029937	FBgn0028979	FBgn0030347	FBgn0004624	FBgn0028622	FBgn0024957	FBgn0020622	FBgn0011291	FBgn0026150	FBgn0003053	FBgn0024740	FBgn0022338	FBgn0010438	FBgn0004926	FBgn0015806
FBgn0029700	FBgn0003691	FBgn0014073	FBgn0004174	FBgn0031654	FBgn0029861	FBgn0030480	FBgn0020307	FBgn0003149	FBgn0010660	FBgn0031662	FBgn0033282	FBgn0015766	FBgn0011787	FBgn0010282	FBgn0004551	FBgn0030261	FBgn0029835	FBgn0030465	FBgn0003204	FBgn0036142	FBgn0019948	FBgn0016675	FBgn0030766	FBgn0015930	FBgn0021765	FBgn0030249	FBgn0030026	FBgn0029518	FBgn0030584	FBgn0004687	FBgn0028744	FBgn0026084	FBgn0022709	FBgn0011293	FBgn0026174	FBgn0003209	FBgn0024841	FBgn0022959	FBgn0010460	FBgn0005619	FBgn0016132
FBgn0029788	FBgn0003744	FBgn0014133	FBgn0004175	FBgn0031693	FBgn0029976	FBgn0030483	FBgn0020655	FBgn0003162	FBgn0011013	FBgn0031845	FBgn0033863	FBgn0017579	FBgn0011817	FBgn0010287	FBgn0004629	FBgn0030478	FBgn0030067	FBgn0030504	FBgn0003275	FBgn0036191	FBgn0019952	FBgn0020887	FBgn0030834	FBgn0016693	FBgn0023535	FBgn0030349	FBgn0030345	FBgn0029665	FBgn0030743	FBgn0004837	FBgn0028860	FBgn0028746	FBgn0022936	FBgn0011603	FBgn0026758	FBgn0003301	FBgn0025383	FBgn0023001	FBgn0010488	FBgn0005655	FBgn0017397
FBgn0029915	FBgn0004057	FBgn0014467	FBgn0004237	FBgn0031740	FBgn0030120	FBgn0031295	FBgn0024753	FBgn0003165	FBgn0011273	FBgn0032030	FBgn0034648	FBgn0019948	FBgn0011818	FBgn0010292	FBgn0004656	FBgn0030552	FBgn0030240	FBgn0030636	FBgn0003310	FBgn0036485	FBgn0020416	FBgn0022709	FBgn0030912	FBgn0020238	FBgn0025454	FBgn0030511	FBgn0030748	FBgn0029751	FBgn0030747	FBgn0004861	FBgn0028879	FBgn0029785	FBgn0023171	FBgn0011693	FBgn0028400	FBgn0003317	FBgn0025393	FBgn0023519	FBgn0010516	FBgn0008635	FBgn0020245
FBgn0030073	FBgn0004133	FBgn0015399	FBgn0004380	FBgn0031813	FBgn0030319	FBgn0031365	FBgn0024947	FBgn0003178	FBgn0011581	FBgn0032059	FBgn0035086	FBgn0020249	FBgn0013277	FBgn0010309	FBgn0004781	FBgn0030578	FBgn0030317	FBgn0030737	FBgn0003317	FBgn0036801	FBgn0020439	FBgn0023171	FBgn0031048	FBgn0020255	FBgn0025463	FBgn0031023	FBgn0030768	FBgn0029837	FBgn0030853	FBgn0004864	FBgn0028999	FBgn0029821	FBgn0023407	FBgn0011695	FBgn0028481	FBgn0003345	FBgn0025574	FBgn0024432	FBgn0010575	FBgn0010258	FBgn0021760
FBgn0030269	FBgn0004177	FBgn0015527	FBgn0004407	FBgn0031860	FBgn0030400	FBgn0031372	FBgn0025635	FBgn0003310	FBgn0011586	FBgn0032074	FBgn0035746	FBgn0020270	FBgn0013279	FBgn0010314	FBgn0004907	FBgn0030688	FBgn0030350	FBgn0030738	FBgn0003330	FBgn0037030	FBgn0024244	FBgn0025625	FBgn0031064	FBgn0020386	FBgn0025676	FBgn0031294	FBgn0031420	FBgn0030193	FBgn0030986	FBgn0004880	FBgn0029095	FBgn0030264	FBgn0024558	FBgn0013307	FBgn0028491	FBgn0003383	FBgn0025634	FBgn0025642	FBgn0010905	FBgn0010391	FBgn0023081
FBgn0030301	FBgn0004363	FBgn0015904	FBgn0004419	FBgn0031913	FBgn0030582	FBgn0031504	FBgn0025637	FBgn0003356	FBgn0011596	FBgn0032140	FBgn0037278	FBgn0020306	FBgn0013531	FBgn0010339	FBgn0005536	FBgn0030740	FBgn0030358	FBgn0030993	FBgn0003479	FBgn0037063	FBgn0025615	FBgn0026141	FBgn0031424	FBgn0021760	FBgn0025712	FBgn0032351	FBgn0031598	FBgn0030514	FBgn0031050	FBgn0004903	FBgn0029606	FBgn0030703	FBgn0024994	FBgn0013718	FBgn0028538	FBgn0003392	FBgn0025640	FBgn0026056	FBgn0011205	FBgn0010421	FBgn0024183
FBgn0030468	FBgn0004413	FBgn0015919	FBgn0004435	FBgn0031920	FBgn0030787	FBgn0031585	FBgn0026192	FBgn0003360	FBgn0011604	FBgn0032451	FBgn0038870	FBgn0020506	FBgn0013725	FBgn0010583	FBgn0005632	FBgn0030946	FBgn0030648	FBgn0031010	FBgn0003557	FBgn0037152	FBgn0025680	FBgn0026160	FBgn0031855	FBgn0022700	FBgn0027572	FBgn0033033	FBgn0031607	FBgn0030712	FBgn0031277	FBgn0004907	FBgn0029858	FBgn0030850	FBgn0025378	FBgn0013745	FBgn0028953	FBgn0003396	FBgn0025709	FBgn0026400	FBgn0011509	FBgn0010602	FBgn0025335
FBgn0030630	FBgn0004429	FBgn0016047	FBgn0004580	FBgn0031929	FBgn0030987	FBgn0031617	FBgn0026749	FBgn0003371	FBgn0011606	FBgn0032511	FBgn0039302	FBgn0020615	FBgn0014020	FBgn0010747	FBgn0005634	FBgn0031021	FBgn0030827	FBgn0031116	FBgn0003714	FBgn0037278	FBgn0026602	FBgn0026316	FBgn0032116	FBgn0023076	FBgn0027790	FBgn0033088	FBgn0031656	FBgn0030778	FBgn0031313	FBgn0004919	FBgn0029866	FBgn0031184	FBgn0025743	FBgn0013763	FBgn0029688	FBgn0003415	FBgn0025878	FBgn0027081	FBgn0011576	FBgn0010877	FBgn0025525
FBgn0030695	FBgn0004432	FBgn0020391	FBgn0004623	FBgn0032055	FBgn0031169	FBgn0031623	FBgn0027055	FBgn0003391	FBgn0011743	FBgn0032665	FBgn0041171	FBgn0020618	FBgn0015287	FBgn0010750	FBgn0010114	FBgn0031110	FBgn0030832	FBgn0031224	FBgn0003741	FBgn0037295	FBgn0027049	FBgn0026566	FBgn0032191	FBgn0023511	FBgn0028411	FBgn0033282	FBgn0031710	FBgn0030932	FBgn0031327	FBgn0004921	FBgn0029969	FBgn0031213	FBgn0026188	FBgn0013981	FBgn0029810	FBgn0003464	FBgn0026015	FBgn0027546	FBgn0011584	FBgn0011236	FBgn0025704
FBgn0030912	FBgn0004654	FBgn0020909	FBgn0004624	FBgn0032078	FBgn0031895	FBgn0031817	FBgn0027335	FBgn0003683	FBgn0011761	FBgn0032785	FBgn0043904	FBgn0024238	FBgn0015298	FBgn0011278	FBgn0010228	FBgn0031249	FBgn0030932	FBgn0031282	FBgn0003941	FBgn0037402	FBgn0027363	FBgn0026738	FBgn0032409	FBgn0024923	FBgn0028421	FBgn0033584	FBgn0031723	FBgn0031128	FBgn0031436	FBgn0005631	FBgn0030051	FBgn0031220	FBgn0026565	FBgn0014000	FBgn0029849	FBgn0003470	FBgn0027074	FBgn0027868	FBgn0011746	FBgn0011281	FBgn0025777
FBgn0031081	FBgn0004828	FBgn0021776	FBgn0004638	FBgn0032088	FBgn0031896	FBgn0031849	FBgn0027342	FBgn0003716	FBgn0011802	FBgn0032799	FBgn0051048	FBgn0024939	FBgn0015903	FBgn0011296	FBgn0010246	FBgn0031320	FBgn0031090	FBgn0031492	FBgn0004049	FBgn0037484	FBgn0027610	FBgn0027360	FBgn0033073	FBgn0025678	FBgn0028470	FBgn0033636	FBgn0031733	FBgn0031279	FBgn0031560	FBgn0005672	FBgn0030244	FBgn0031449	FBgn0026753	FBgn0014022	FBgn0030220	FBgn0003656	FBgn0027794	FBgn0028516	FBgn0011760	FBgn0011290	FBgn0025800
FBgn0031189	FBgn0004868	FBgn0022942	FBgn0004780	FBgn0032336	FBgn0032447	FBgn0031878	FBgn0027505	FBgn0003731	FBgn0013269	FBgn0032839	FBgn0051051	FBgn0026060	FBgn0015905	FBgn0011474	FBgn0010425	FBgn0031408	FBgn0031149	FBgn0031610	FBgn0004172	FBgn0037559	FBgn0028274	FBgn0027506	FBgn0033416	FBgn0025702	FBgn0028530	FBgn0033807	FBgn0031856	FBgn0031319	FBgn0031865	FBgn0010235	FBgn0030252	FBgn0031637	FBgn0027615	FBgn0014023	FBgn0030685	FBgn0003721	FBgn0027868	FBgn0028880	FBgn0011763	FBgn0011576	FBgn0026160
FBgn0031258	FBgn0004888	FBgn0023170	FBgn0004783	FBgn0032413	FBgn0032455	FBgn0032163	FBgn0028383	FBgn0003870	FBgn0013432	FBgn0032947	FBgn0051462	FBgn0027085	FBgn0016794	FBgn0011596	FBgn0010473	FBgn0031417	FBgn0031319	FBgn0031653	FBgn0004173	FBgn0038386	FBgn0028665	FBgn0027518	FBgn0033627	FBgn0026147	FBgn0028915	FBgn0033872	FBgn0031876	FBgn0031628	FBgn0031914	FBgn0010328	FBgn0030314	FBgn0032136	FBgn0028372	FBgn0014031	FBgn0030702	FBgn0004366	FBgn0028369	FBgn0030156	FBgn0011766	FBgn0011598	FBgn0027052
FBgn0031631	FBgn0004922	FBgn0023179	FBgn0004784	FBgn0032445	FBgn0032670	FBgn0032196	FBgn0028476	FBgn0003892	FBgn0013765	FBgn0033124	FBgn0051975	FBgn0027493	FBgn0017429	FBgn0011606	FBgn0010482	FBgn0031418	FBgn0031696	FBgn0031801	FBgn0004359	FBgn0038745	FBgn0028695	FBgn0027583	FBgn0033851	FBgn0026173	FBgn0029175	FBgn0034938	FBgn0031974	FBgn0031738	FBgn0031987	FBgn0010497	FBgn0030332	FBgn0032322	FBgn0028429	FBgn0015039	FBgn0030788	FBgn0004368	FBgn0028527	FBgn0030294	FBgn0011837	FBgn0011674	FBgn0027525
FBgn0031698	FBgn0010053	FBgn0023215	FBgn0004833	FBgn0032448	FBgn0032681	FBgn0032251	FBgn0028932	FBgn0003942	FBgn0014395	FBgn0033145	FBgn0052198	FBgn0027581	FBgn0019949	FBgn0011737	FBgn0010611	FBgn0031420	FBgn0031697	FBgn0032051	FBgn0004425	FBgn0038796	FBgn0029649	FBgn0028372	FBgn0035806	FBgn0026192	FBgn0029502	FBgn0035142	FBgn0032250	FBgn0031739	FBgn0032016	FBgn0010772	FBgn0030355	FBgn0032404	FBgn0028535	FBgn0015299	FBgn0030812	FBgn0004395	FBgn0028668	FBgn0030360	FBgn0012051	FBgn0011787	FBgn0027565
FBgn0031739	FBgn0010100	FBgn0023441	FBgn0004867	FBgn0032451	FBgn0032719	FBgn0032372	FBgn0029932	FBgn0003944	FBgn0014963	FBgn0033423	FBgn0052333	FBgn0027605	FBgn0019957	FBgn0013432	FBgn0010825	FBgn0031589	FBgn0031702	FBgn0032131	FBgn0004427	FBgn0038819	FBgn0029827	FBgn0028380	FBgn0036023	FBgn0026259	FBgn0029639	FBgn0035207	FBgn0032251	FBgn0031764	FBgn0032055	FBgn0010909	FBgn0030360	FBgn0032679	FBgn0028734	FBgn0015338	FBgn0030962	FBgn0004397	FBgn0029518	FBgn0030390	FBgn0013343	FBgn0014092	FBgn0027582
FBgn0031807	FBgn0010397	FBgn0023509	FBgn0004882	FBgn0032457	FBgn0032840	FBgn0032385	FBgn0030208	FBgn0003950	FBgn0015283	FBgn0033543	FBgn0053193	FBgn0028468	FBgn0019968	FBgn0013765	FBgn0011283	FBgn0031734	FBgn0032156	FBgn0032250	FBgn0004428	FBgn0039013	FBgn0029837	FBgn0028416	FBgn0036179	FBgn0026371	FBgn0029769	FBgn0035209	FBgn0032261	FBgn0031893	FBgn0032136	FBgn0011274	FBgn0030661	FBgn0032949	FBgn0028860	FBgn0015575	FBgn0031011	FBgn0004551	FBgn0029748	FBgn0030522	FBgn0013974	FBgn0014189	FBgn0027595
FBgn0031919	FBgn0010406	FBgn0023512	FBgn0005322	FBgn0032476	FBgn0032934	FBgn0032419	FBgn0030258	FBgn0003997	FBgn0015320	FBgn0033608	FBgn0085376	FBgn0028482	FBgn0020887	FBgn0014127	FBgn0011286	FBgn0031785	FBgn0033209	FBgn0032295	FBgn0004430	FBgn0039177	FBgn0029895	FBgn0028429	FBgn0036240	FBgn0026479	FBgn0029799	FBgn0035246	FBgn0032271	FBgn0031902	FBgn0032160	FBgn0011288	FBgn0030662	FBgn0032987	FBgn0029121	FBgn0015584	FBgn0031065	FBgn0004580	FBgn0029778	FBgn0030623	FBgn0015024	FBgn0014366	FBgn0027655
FBgn0031920	FBgn0010411	FBgn0023546	FBgn0005642	FBgn0032801	FBgn0033341	FBgn0032431	FBgn0030431	FBgn0004145	FBgn0015359	FBgn0033699	FBgn0085381	FBgn0028509	FBgn0021800	FBgn0014427	FBgn0011555	FBgn0031850	FBgn0033259	FBgn0032330	FBgn0004465	FBgn0039812	FBgn0029943	FBgn0028684	FBgn0036851	FBgn0026563	FBgn0029823	FBgn0035521	FBgn0032444	FBgn0032123	FBgn0032213	FBgn0011581	FBgn0030758	FBgn0033765	FBgn0029552	FBgn0015754	FBgn0031107	FBgn0004623	FBgn0029809	FBgn0030766	FBgn0015402	FBgn0014462	FBgn0027948
FBgn0032068	FBgn0010412	FBgn0024184	FBgn0005664	FBgn0032889	FBgn0033379	FBgn0032478	FBgn0030469	FBgn0004364	FBgn0015544	FBgn0033777	FBgn0085451	FBgn0028662	FBgn0021944	FBgn0014455	FBgn0011577	FBgn0031913	FBgn0033656	FBgn0032387	FBgn0004832	FBgn0040725	FBgn0029971	FBgn0028884	FBgn0037363	FBgn0027073	FBgn0029839	FBgn0035859	FBgn0032555	FBgn0032909	FBgn0032494	FBgn0011592	FBgn0030913	FBgn0033857	FBgn0029665	FBgn0015808	FBgn0031180	FBgn0004635	FBgn0029813	FBgn0030887	FBgn0015567	FBgn0014879	FBgn0028736
FBgn0032130	FBgn0010435	FBgn0024362	FBgn0010215	FBgn0032913	FBgn0033884	FBgn0032622	FBgn0030482	FBgn0004401	FBgn0015583	FBgn0034415	FBgn0085563	FBgn0028664	FBgn0022343	FBgn0015359	FBgn0011591	FBgn0031972	FBgn0033669	FBgn0032420	FBgn0004852	FBgn0040995	FBgn0029980	FBgn0028902	FBgn0037623	FBgn0027512	FBgn0029905	FBgn0036043	FBgn0032768	FBgn0032957	FBgn0032652	FBgn0011656	FBgn0030925	FBgn0033875	FBgn0029715	FBgn0016013	FBgn0031258	FBgn0004648	FBgn0029894	FBgn0030930	FBgn0015569	FBgn0015010	FBgn0028978
FBgn0032340	FBgn0010460	FBgn0024944	FBgn0010263	FBgn0032974	FBgn0033958	FBgn0032650	FBgn0030786	FBgn0004429	FBgn0015765	FBgn0034647	FBgn0085602	FBgn0028696	FBgn0022699	FBgn0015600	FBgn0011693	FBgn0031974	FBgn0033776	FBgn0032731	FBgn0004908	FBgn0043884	FBgn0030076	FBgn0028919	FBgn0037833	FBgn0027524	FBgn0029931	FBgn0036263	FBgn0032857	FBgn0033182	FBgn0032822	FBgn0011754	FBgn0031115	FBgn0034291	FBgn0030049	FBgn0016131	FBgn0031260	FBgn0004795	FBgn0029906	FBgn0030999	FBgn0015608	FBgn0015277	FBgn0029506
FBgn0032379	FBgn0010470	FBgn0025525	FBgn0010288	FBgn0033216	FBgn0034378	FBgn0032717	FBgn0030872	FBgn0004446	FBgn0015791	FBgn0034794	FBgn0086906	FBgn0028699	FBgn0022720	FBgn0015625	FBgn0011726	FBgn0032016	FBgn0033916	FBgn0032934	FBgn0005355	FBgn0045862	FBgn0030520	FBgn0029088	FBgn0037881	FBgn0027539	FBgn0030041	FBgn0036374	FBgn0032882	FBgn0033380	FBgn0032973	FBgn0013347	FBgn0031144	FBgn0034390	FBgn0030082	FBgn0016687	FBgn0031292	FBgn0004875	FBgn0029929	FBgn0031169	FBgn0015623	FBgn0015283	FBgn0029702
FBgn0032433	FBgn0010548	FBgn0025643	FBgn0010747	FBgn0033451	FBgn0034412	FBgn0032727	FBgn0031174	FBgn0004449	FBgn0015831	FBgn0034883		FBgn0028717	FBgn0022724	FBgn0015818	FBgn0011744	FBgn0032049	FBgn0034789	FBgn0033327	FBgn0005593	FBgn0050127	FBgn0030628	FBgn0029113	FBgn0038056	FBgn0027795	FBgn0030061	FBgn0036398	FBgn0032906	FBgn0033417	FBgn0033038	FBgn0013467	FBgn0031201	FBgn0034638	FBgn0030239	FBgn0016794	FBgn0031414	FBgn0004914	FBgn0030012	FBgn0031244	FBgn0015933	FBgn0015287	FBgn0029752
FBgn0032435	FBgn0010786	FBgn0025709	FBgn0010803	FBgn0033904	FBgn0034534	FBgn0032843	FBgn0031184	FBgn0004507	FBgn0016034	FBgn0035266		FBgn0028870	FBgn0022960	FBgn0015831	FBgn0011785	FBgn0032050	FBgn0034871	FBgn0033519	FBgn0005672	FBgn0050156	FBgn0030761	FBgn0029522	FBgn0038267	FBgn0028397	FBgn0030087	FBgn0036464	FBgn0033122	FBgn0033442	FBgn0033127	FBgn0013725	FBgn0031248	FBgn0034877	FBgn0030256	FBgn0019643	FBgn0031636	FBgn0005278	FBgn0030053	FBgn0031292	FBgn0016031	FBgn0015522	FBgn0029831
FBgn0032455	FBgn0010808	FBgn0026149	FBgn0011207	FBgn0033905	FBgn0034985	FBgn0032883	FBgn0031450	FBgn0004509	FBgn0016038	FBgn0035583		FBgn0028879	FBgn0022984	FBgn0016038	FBgn0012037	FBgn0032076	FBgn0034959	FBgn0033527	FBgn0010015	FBgn0050349	FBgn0030791	FBgn0029951	FBgn0039683	FBgn0028399	FBgn0030172	FBgn0036600	FBgn0033247	FBgn0033495	FBgn0033210	FBgn0013746	FBgn0031261	FBgn0035094	FBgn0030330	FBgn0019929	FBgn0031759	FBgn0005564	FBgn0030096	FBgn0031537	FBgn0016122	FBgn0015765	FBgn0029881
FBgn0032462	FBgn0011016	FBgn0026323	FBgn0011236	FBgn0035112	FBgn0035799	FBgn0033031	FBgn0031457	FBgn0004598	FBgn0016054	FBgn0035715		FBgn0029155	FBgn0023506	FBgn0016041	FBgn0013576	FBgn0032101	FBgn0035023	FBgn0033663	FBgn0010039	FBgn0050376	FBgn0030816	FBgn0030057	FBgn0040282	FBgn0028582	FBgn0030177	FBgn0037203	FBgn0033607	FBgn0033587	FBgn0033340	FBgn0013973	FBgn0031289	FBgn0035145	FBgn0030384	FBgn0020300	FBgn0031785	FBgn0005629	FBgn0030196	FBgn0031722	FBgn0016754	FBgn0015790	FBgn0029927
FBgn0032651	FBgn0011272	FBgn0026411	FBgn0011327	FBgn0035162	FBgn0035896	FBgn0033032	FBgn0031534	FBgn0004636	FBgn0016080	FBgn0035906		FBgn0029161	FBgn0024352	FBgn0016059	FBgn0013759	FBgn0032178	FBgn0035077	FBgn0033676	FBgn0010078	FBgn0050404	FBgn0031057	FBgn0030093	FBgn0040351	FBgn0028689	FBgn0030251	FBgn0037235	FBgn0033735	FBgn0033653	FBgn0033366	FBgn0014001	FBgn0031496	FBgn0035445	FBgn0030410	FBgn0020371	FBgn0031853	FBgn0005632	FBgn0030207	FBgn0031746	FBgn0016983	FBgn0015828	FBgn0029947
FBgn0032691	FBgn0011361	FBgn0026577	FBgn0011336	FBgn0035176	FBgn0036614	FBgn0033292	FBgn0031580	FBgn0004646	FBgn0016940	FBgn0035977		FBgn0029176	FBgn0024509	FBgn0016970	FBgn0014001	FBgn0032373	FBgn0035158	FBgn0034085	FBgn0010105	FBgn0050459	FBgn0031089	FBgn0030409	FBgn0040354	FBgn0028734	FBgn0030269	FBgn0037323	FBgn0033842	FBgn0033918	FBgn0033423	FBgn0014396	FBgn0031514	FBgn0035471	FBgn0030641	FBgn0020385	FBgn0031866	FBgn0005634	FBgn0030294	FBgn0031749	FBgn0016984	FBgn0015907	FBgn0029983
FBgn0032831	FBgn0011455	FBgn0026760	FBgn0011642	FBgn0035227	FBgn0036838	FBgn0033357	FBgn0031661	FBgn0004656	FBgn0017430	FBgn0036211		FBgn0030286	FBgn0024728	FBgn0017414	FBgn0014010	FBgn0032725	FBgn0035357	FBgn0034143	FBgn0010252	FBgn0051677	FBgn0031263	FBgn0030571	FBgn0040397	FBgn0028868	FBgn0030425	FBgn0037364	FBgn0033902	FBgn0033927	FBgn0033570	FBgn0015229	FBgn0031530	FBgn0035601	FBgn0030676	FBgn0020513	FBgn0031912	FBgn0005674	FBgn0030297	FBgn0031779	FBgn0017418	FBgn0016672	FBgn0029985
FBgn0032921	FBgn0011638	FBgn0027497	FBgn0011694	FBgn0035666	FBgn0036984	FBgn0033498	FBgn0031813	FBgn0004838	FBgn0017551	FBgn0036213		FBgn0030317	FBgn0024909	FBgn0017430	FBgn0014380	FBgn0032775	FBgn0035470	FBgn0034265	FBgn0010269	FBgn0051752	FBgn0031285	FBgn0030620	FBgn0050076	FBgn0028881	FBgn0030428	FBgn0037676	FBgn0033903	FBgn0033984	FBgn0033582	FBgn0015795	FBgn0031561	FBgn0035849	FBgn0030742	FBgn0021967	FBgn0031927	FBgn0005694	FBgn0030327	FBgn0031895	FBgn0019925	FBgn0016697	FBgn0030235
FBgn0033117	FBgn0011754	FBgn0027550	FBgn0011704	FBgn0035926	FBgn0037015	FBgn0033542	FBgn0031814	FBgn0004852	FBgn0017557	FBgn0036419		FBgn0030387	FBgn0025109	FBgn0019952	FBgn0014396	FBgn0032849	FBgn0035518	FBgn0034529	FBgn0010292	FBgn0051935	FBgn0031321	FBgn0030711	FBgn0050437	FBgn0028918	FBgn0030468	FBgn0038259	FBgn0034206	FBgn0034002	FBgn0033699	FBgn0015805	FBgn0031649	FBgn0035917	FBgn0030975	FBgn0022355	FBgn0031981	FBgn0010051	FBgn0030524	FBgn0032008	FBgn0020257	FBgn0016698	FBgn0030246
FBgn0033432	FBgn0011770	FBgn0028369	FBgn0011737	FBgn0036549	FBgn0037021	FBgn0033834	FBgn0031893	FBgn0004855	FBgn0020399	FBgn0036766		FBgn0030403	FBgn0025186	FBgn0019960	FBgn0015001	FBgn0032896	FBgn0035630	FBgn0034697	FBgn0010340	FBgn0052365	FBgn0031405	FBgn0030895	FBgn0051195	FBgn0028984	FBgn0030528	FBgn0038535	FBgn0034361	FBgn0034084	FBgn0033771	FBgn0016696	FBgn0031683	FBgn0035982	FBgn0031157	FBgn0022359	FBgn0032059	FBgn0010215	FBgn0030577	FBgn0032094	FBgn0020303	FBgn0019644	FBgn0030268
FBgn0033497	FBgn0012034	FBgn0028370	FBgn0011742	FBgn0036551	FBgn0037130	FBgn0033861	FBgn0031904	FBgn0004873	FBgn0023521	FBgn0036834		FBgn0030407	FBgn0025628	FBgn0020018	FBgn0015371	FBgn0033027	FBgn0035943	FBgn0034727	FBgn0010403	FBgn0052970	FBgn0031474	FBgn0030956	FBgn0051876	FBgn0029154	FBgn0030572	FBgn0039528	FBgn0034372	FBgn0034152	FBgn0033961	FBgn0017572	FBgn0031700	FBgn0036023	FBgn0031268	FBgn0022893	FBgn0032135	FBgn0010473	FBgn0030618	FBgn0032149	FBgn0020647	FBgn0019928	FBgn0030328
FBgn0033767	FBgn0014023	FBgn0028383	FBgn0011824	FBgn0036623	FBgn0037471	FBgn0033862	FBgn0031914	FBgn0004879	FBgn0024230	FBgn0037038		FBgn0030484	FBgn0025639	FBgn0020305	FBgn0015513	FBgn0033101	FBgn0035967	FBgn0035033	FBgn0010410	FBgn0053980	FBgn0031736	FBgn0030975	FBgn0052039	FBgn0029507	FBgn0030575	FBgn0039633	FBgn0034503	FBgn0034417	FBgn0034140	FBgn0020224	FBgn0031791	FBgn0036389	FBgn0031279	FBgn0023175	FBgn0032249	FBgn0010482	FBgn0030621	FBgn0032271	FBgn0022063	FBgn0019972	FBgn0030460
FBgn0033893	FBgn0014028	FBgn0028436	FBgn0013301	FBgn0036679	FBgn0037754	FBgn0033990	FBgn0031969	FBgn0005626	FBgn0024689	FBgn0037039		FBgn0030520	FBgn0025682	FBgn0020399	FBgn0015575	FBgn0033415	FBgn0036162	FBgn0035282	FBgn0010504	FBgn0067052	FBgn0031746	FBgn0031247	FBgn0052048	FBgn0029728	FBgn0030615	FBgn0039698	FBgn0034573	FBgn0034642	FBgn0034200	FBgn0020372	FBgn0031973	FBgn0036590	FBgn0031315	FBgn0023527	FBgn0032276	FBgn0011016	FBgn0030622	FBgn0032293	FBgn0022710	FBgn0020257	FBgn0030701
FBgn0033901	FBgn0014031	FBgn0028467	FBgn0013303	FBgn0036876	FBgn0038157	FBgn0034082	FBgn0032048	FBgn0005633	FBgn0024945	FBgn0037163		FBgn0030616	FBgn0025825	FBgn0021764	FBgn0015576	FBgn0033461	FBgn0036285	FBgn0035377	FBgn0010590	FBgn0083959	FBgn0031818	FBgn0031407	FBgn0052137	FBgn0029730	FBgn0030636	FBgn0039942	FBgn0034741	FBgn0034894	FBgn0034443	FBgn0022063	FBgn0032040	FBgn0036752	FBgn0031391	FBgn0024293	FBgn0032621	FBgn0011207	FBgn0030665	FBgn0032294	FBgn0022764	FBgn0020439	FBgn0030753
FBgn0034049	FBgn0014184	FBgn0028474	FBgn0013305	FBgn0037070	FBgn0038641	FBgn0034083	FBgn0032140	FBgn0005649	FBgn0025388	FBgn0037606		FBgn0030670	FBgn0026206	FBgn0022699	FBgn0015624	FBgn0033548	FBgn0036872	FBgn0035477	FBgn0010774	FBgn0085298	FBgn0032171	FBgn0031410	FBgn0052277	FBgn0029738	FBgn0030724	FBgn0040071	FBgn0034759	FBgn0034999	FBgn0034509	FBgn0022720	FBgn0032045	FBgn0036929	FBgn0031409	FBgn0024804	FBgn0033109	FBgn0011336	FBgn0030800	FBgn0032313	FBgn0023143	FBgn0021814	FBgn0030869
FBgn0034054	FBgn0014189	FBgn0028530	FBgn0013676	FBgn0037126	FBgn0038945	FBgn0034153	FBgn0032433	FBgn0005776	FBgn0025702	FBgn0037632		FBgn0030769	FBgn0026261	FBgn0022724	FBgn0015763	FBgn0033652	FBgn0036960	FBgn0035779	FBgn0011204	FBgn0085453	FBgn0032286	FBgn0031476	FBgn0052365	FBgn0029997	FBgn0030763	FBgn0040685	FBgn0034763	FBgn0035318	FBgn0034761	FBgn0023184	FBgn0032294	FBgn0036969	FBgn0031476	FBgn0024841	FBgn0033194	FBgn0011577	FBgn0030829	FBgn0032347	FBgn0023172	FBgn0021979	FBgn0031118
FBgn0034104	FBgn0014455	FBgn0028744	FBgn0013678	FBgn0037219	FBgn0039141	FBgn0034206	FBgn0033124	FBgn0010014	FBgn0025821	FBgn0038474		FBgn0030882	FBgn0026318	FBgn0022943	FBgn0015772	FBgn0033730	FBgn0037321	FBgn0035815	FBgn0011227	FBgn0085490	FBgn0032361	FBgn0031526	FBgn0052397	FBgn0030366	FBgn0031021	FBgn0041188	FBgn0035007	FBgn0035358	FBgn0035236	FBgn0023416	FBgn0032387	FBgn0036970	FBgn0031559	FBgn0025352	FBgn0033368	FBgn0011818	FBgn0030858	FBgn0032354	FBgn0023174	FBgn0021995	FBgn0031187
FBgn0034194	FBgn0014857	FBgn0028895	FBgn0013679	FBgn0037592	FBgn0039488	FBgn0034278	FBgn0033153	FBgn0010100	FBgn0025830	FBgn0038652		FBgn0030981	FBgn0026441	FBgn0023167	FBgn0016075	FBgn0034322	FBgn0037344	FBgn0035873	FBgn0011241	FBgn0085563	FBgn0032412	FBgn0031575	FBgn0052532	FBgn0030462	FBgn0031040	FBgn0042201	FBgn0035120	FBgn0035505	FBgn0035294	FBgn0024251	FBgn0032400	FBgn0037019	FBgn0031574	FBgn0025454	FBgn0033542	FBgn0011828	FBgn0030874	FBgn0032671	FBgn0023212	FBgn0022027	FBgn0031703
FBgn0034351	FBgn0014863	FBgn0028999	FBgn0013682	FBgn0038033	FBgn0039558	FBgn0034352	FBgn0033205	FBgn0010217	FBgn0025833	FBgn0038682		FBgn0031035	FBgn0026576	FBgn0023506	FBgn0016650	FBgn0034345	FBgn0037765	FBgn0035959	FBgn0011244	FBgn0086758	FBgn0032451	FBgn0031609	FBgn0052544	FBgn0030775	FBgn0031054	FBgn0051122	FBgn0035144	FBgn0035671	FBgn0035378	FBgn0024509	FBgn0032402	FBgn0037108	FBgn0031644	FBgn0025583	FBgn0034088	FBgn0011837	FBgn0030908	FBgn0032741	FBgn0023416	FBgn0022153	FBgn0031741
FBgn0034453	FBgn0014865	FBgn0029091	FBgn0013746	FBgn0038752	FBgn0039950	FBgn0034478	FBgn0033294	FBgn0010238	FBgn0026056	FBgn0038804		FBgn0031176	FBgn0026738	FBgn0023515	FBgn0016675	FBgn0034362	FBgn0038251	FBgn0035965	FBgn0011281	FBgn0087012	FBgn0032653	FBgn0031692	FBgn0052654	FBgn0030780	FBgn0031092	FBgn0051151	FBgn0035272	FBgn0035999	FBgn0035517	FBgn0024807	FBgn0032772	FBgn0037468	FBgn0031737	FBgn0025592	FBgn0034389	FBgn0013342	FBgn0030919	FBgn0032840	FBgn0023528	FBgn0023534	FBgn0031815
FBgn0034460	FBgn0014868	FBgn0029095	FBgn0013750	FBgn0038916	FBgn0041184	FBgn0034592	FBgn0033437	FBgn0010246	FBgn0026173	FBgn0038972		FBgn0031263	FBgn0027088	FBgn0023516	FBgn0016975	FBgn0034365	FBgn0038275	FBgn0036035	FBgn0011335		FBgn0032775	FBgn0031753	FBgn0052852	FBgn0030803	FBgn0031117	FBgn0051302	FBgn0035335	FBgn0036003	FBgn0035574	FBgn0024963	FBgn0032779	FBgn0037547	FBgn0031800	FBgn0025697	FBgn0034577	FBgn0013343	FBgn0030927	FBgn0032886	FBgn0023529	FBgn0024191	FBgn0031985
FBgn0034489	FBgn0015221	FBgn0029663	FBgn0013772	FBgn0038924	FBgn0046704	FBgn0034740	FBgn0033467	FBgn0010256	FBgn0026400	FBgn0039178		FBgn0031277	FBgn0027358	FBgn0023517	FBgn0019928	FBgn0034503	FBgn0038464	FBgn0036143	FBgn0011592		FBgn0032910	FBgn0031774	FBgn0063649	FBgn0030863	FBgn0031357	FBgn0051611	FBgn0035346	FBgn0036024	FBgn0035632	FBgn0024985	FBgn0032811	FBgn0037623	FBgn0032003	FBgn0025827	FBgn0035244	FBgn0013348	FBgn0030950	FBgn0032945	FBgn0024285	FBgn0024234	FBgn0031990
FBgn0034570	FBgn0015222	FBgn0029689	FBgn0014019	FBgn0039312	FBgn0050349	FBgn0034957	FBgn0033787	FBgn0010263	FBgn0026401	FBgn0039213		FBgn0031285	FBgn0027495	FBgn0023526	FBgn0020389	FBgn0034588	FBgn0039252	FBgn0036202	FBgn0011603		FBgn0033075	FBgn0031815	FBgn0085375	FBgn0030943	FBgn0031739	FBgn0052682	FBgn0035479	FBgn0036070	FBgn0035661	FBgn0024995	FBgn0032821	FBgn0037874	FBgn0032053	FBgn0025839	FBgn0035367	FBgn0013997	FBgn0030958	FBgn0033042	FBgn0024291	FBgn0024236	FBgn0032208
FBgn0034923	FBgn0015245	FBgn0029780	FBgn0014906	FBgn0039420	FBgn0051314	FBgn0034967	FBgn0033788	FBgn0010300	FBgn0026718	FBgn0039296		FBgn0031645	FBgn0027559	FBgn0023536	FBgn0020508	FBgn0034791	FBgn0039770	FBgn0036206	FBgn0011701		FBgn0033188	FBgn0031853	FBgn0086408	FBgn0031047	FBgn0031860	FBgn0053156	FBgn0035540	FBgn0036158	FBgn0035696	FBgn0025394	FBgn0033135	FBgn0038110	FBgn0032144	FBgn0026088	FBgn0035376	FBgn0014011	FBgn0030981	FBgn0033232	FBgn0024308	FBgn0024361	FBgn0032398
FBgn0034940	FBgn0015393	FBgn0029798	FBgn0015037	FBgn0039471	FBgn0051550	FBgn0035124	FBgn0033970	FBgn0010352	FBgn0027053	FBgn0039303		FBgn0031826	FBgn0027903	FBgn0023542	FBgn0020509	FBgn0035089	FBgn0040092	FBgn0036232	FBgn0011708		FBgn0033234	FBgn0031871	FBgn0086608	FBgn0031260	FBgn0031925	FBgn0053204	FBgn0035570	FBgn0036273	FBgn0036121	FBgn0025519	FBgn0033324	FBgn0038236	FBgn0032147	FBgn0026089	FBgn0035581	FBgn0014362	FBgn0030994	FBgn0033324	FBgn0024733	FBgn0024846	FBgn0032512
FBgn0034946	FBgn0015582	FBgn0029822	FBgn0015218	FBgn0039669	FBgn0051738	FBgn0035196	FBgn0033998	FBgn0010355	FBgn0027095	FBgn0039519		FBgn0031865	FBgn0027950	FBgn0024245	FBgn0020621	FBgn0035189	FBgn0040093	FBgn0036268	FBgn0013347		FBgn0033310	FBgn0031881		FBgn0031356	FBgn0032139	FBgn0058002	FBgn0035657	FBgn0036311	FBgn0036192	FBgn0025549	FBgn0033485	FBgn0038256	FBgn0032229	FBgn0026268	FBgn0036003	FBgn0015014	FBgn0031053	FBgn0033602	FBgn0025593	FBgn0024887	FBgn0032554
FBgn0034978	FBgn0015754	FBgn0029893	FBgn0015300	FBgn0039870	FBgn0051857	FBgn0035384	FBgn0034067	FBgn0010380	FBgn0027376	FBgn0039755		FBgn0031883	FBgn0028500	FBgn0024360	FBgn0021825	FBgn0035374	FBgn0040268	FBgn0036483	FBgn0013348		FBgn0033342	FBgn0031946		FBgn0031545	FBgn0032284	FBgn0064227	FBgn0035952	FBgn0036319	FBgn0036321	FBgn0025617	FBgn0033558	FBgn0038302	FBgn0032599	FBgn0026576	FBgn0036222	FBgn0015037	FBgn0031060	FBgn0033693	FBgn0025631	FBgn0024945	FBgn0032586
FBgn0035000	FBgn0015795	FBgn0029929	FBgn0015562	FBgn0040001	FBgn0052226	FBgn0035469	FBgn0034259	FBgn0010415	FBgn0027494	FBgn0040623		FBgn0031927	FBgn0028919	FBgn0024542	FBgn0022085	FBgn0035436	FBgn0040394	FBgn0036492	FBgn0013720		FBgn0033356	FBgn0031954		FBgn0031562	FBgn0032603	FBgn0069927	FBgn0036036	FBgn0036730	FBgn0036575	FBgn0025626	FBgn0034011	FBgn0038427	FBgn0032651	FBgn0026585	FBgn0036365	FBgn0015269	FBgn0031111	FBgn0033808	FBgn0025687	FBgn0024980	FBgn0032673
FBgn0035308	FBgn0015808	FBgn0029931	FBgn0015574	FBgn0040349	FBgn0052308	FBgn0035585	FBgn0034292	FBgn0010434	FBgn0027568	FBgn0040666		FBgn0032171	FBgn0028952	FBgn0024975	FBgn0022097	FBgn0035476	FBgn0041581	FBgn0036986	FBgn0013753		FBgn0033391	FBgn0032019		FBgn0031574	FBgn0032715	FBgn0083077	FBgn0036325	FBgn0036893	FBgn0036619	FBgn0025676	FBgn0034109	FBgn0038464	FBgn0032709	FBgn0026721	FBgn0036367	FBgn0015278	FBgn0031114	FBgn0033873	FBgn0025803	FBgn0024983	FBgn0032688
FBgn0035336	FBgn0015816	FBgn0029957	FBgn0015587	FBgn0040658	FBgn0052758	FBgn0035598	FBgn0034318	FBgn0010460	FBgn0027592	FBgn0041191		FBgn0032229	FBgn0029170	FBgn0024978	FBgn0022774	FBgn0035581	FBgn0042645	FBgn0037252	FBgn0013764		FBgn0033454	FBgn0032052		FBgn0031690	FBgn0032731	FBgn0084013	FBgn0036405	FBgn0037050	FBgn0036783	FBgn0025682	FBgn0034290	FBgn0039406	FBgn0032720	FBgn0027108	FBgn0036448	FBgn0015282	FBgn0031121	FBgn0033983	FBgn0025885	FBgn0024994	FBgn0032949
FBgn0035364	FBgn0016120	FBgn0030053	FBgn0015614	FBgn0041607	FBgn0053158	FBgn0035742	FBgn0034718	FBgn0010516	FBgn0027599	FBgn0041630		FBgn0032400	FBgn0029666	FBgn0024991	FBgn0022893	FBgn0035619	FBgn0050033	FBgn0037683	FBgn0013981		FBgn0033593	FBgn0032090		FBgn0031934	FBgn0032785	FBgn0084020	FBgn0036421	FBgn0037081	FBgn0036848	FBgn0025720	FBgn0034453	FBgn0039472	FBgn0032729	FBgn0027562	FBgn0036666	FBgn0015399	FBgn0031267	FBgn0034062	FBgn0026252	FBgn0025336	FBgn0032969
FBgn0035415	FBgn0016685	FBgn0030066	FBgn0015777	FBgn0043791	FBgn0053245	FBgn0035776	FBgn0034736	FBgn0010609	FBgn0027607	FBgn0051663		FBgn0032499	FBgn0029676	FBgn0024998	FBgn0022986	FBgn0035620	FBgn0050409	FBgn0037698	FBgn0014027		FBgn0033665	FBgn0032312		FBgn0031950	FBgn0032787	FBgn0085412	FBgn0036449	FBgn0037149	FBgn0036968	FBgn0025790	FBgn0034454	FBgn0039644	FBgn0032929	FBgn0027563	FBgn0036995	FBgn0015541	FBgn0031467	FBgn0034110	FBgn0026259	FBgn0025463	FBgn0033221
FBgn0035562	FBgn0016691	FBgn0030096	FBgn0015793	FBgn0050277	FBgn0053256	FBgn0035786	FBgn0034988	FBgn0011211	FBgn0027949	FBgn0051758		FBgn0032646	FBgn0029711	FBgn0025381	FBgn0022987	FBgn0035754	FBgn0051908	FBgn0037809	FBgn0014092		FBgn0033707	FBgn0032346		FBgn0031991	FBgn0032812	FBgn0085421	FBgn0036500	FBgn0037218	FBgn0037092	FBgn0025836	FBgn0034489	FBgn0039665	FBgn0033067	FBgn0027570	FBgn0037044	FBgn0015567	FBgn0031506	FBgn0034118	FBgn0026575	FBgn0025640	FBgn0033442
FBgn0035766	FBgn0016697	FBgn0030122	FBgn0015799	FBgn0051269	FBgn0085410	FBgn0035889	FBgn0035040	FBgn0011219	FBgn0028380	FBgn0052056		FBgn0032781	FBgn0029873	FBgn0025457	FBgn0024187	FBgn0035805	FBgn0052234	FBgn0038147	FBgn0014342		FBgn0033761	FBgn0032370		FBgn0032061	FBgn0032838	FBgn0085447	FBgn0036516	FBgn0037500	FBgn0037350	FBgn0026076	FBgn0034626	FBgn0039778	FBgn0033145	FBgn0027572	FBgn0037233	FBgn0015573	FBgn0031538	FBgn0034484	FBgn0026611	FBgn0025641	FBgn0033644
FBgn0036537	FBgn0017482	FBgn0030252	FBgn0016070	FBgn0052021	FBgn0086475	FBgn0035957	FBgn0035083	FBgn0011335	FBgn0028382	FBgn0053239		FBgn0032897	FBgn0029903	FBgn0025573	FBgn0024242	FBgn0035806	FBgn0052383	FBgn0038303	FBgn0014930		FBgn0033836	FBgn0032445		FBgn0032216	FBgn0033050	FBgn0085579	FBgn0036775	FBgn0037577	FBgn0037515	FBgn0026145	FBgn0034665	FBgn0039844	FBgn0033248	FBgn0027586	FBgn0037252	FBgn0015591	FBgn0031564	FBgn0034553	FBgn0026869	FBgn0025742	FBgn0033783
FBgn0036746	FBgn0017539	FBgn0030266	FBgn0016126	FBgn0052279		FBgn0036082	FBgn0035092	FBgn0011661	FBgn0028407	FBgn0053532		FBgn0033222	FBgn0029979	FBgn0025612	FBgn0024251	FBgn0035866	FBgn0052453	FBgn0038499	FBgn0015239		FBgn0033919	FBgn0032447		FBgn0032275	FBgn0033065	FBgn0085632	FBgn0036886	FBgn0037733	FBgn0037686	FBgn0026206	FBgn0035006	FBgn0040010	FBgn0033446	FBgn0027590	FBgn0037327	FBgn0015776	FBgn0031652	FBgn0034665	FBgn0026875	FBgn0025743	FBgn0033870
FBgn0036811	FBgn0017566	FBgn0030355	FBgn0016970	FBgn0053306		FBgn0036105	FBgn0035154	FBgn0011741	FBgn0028469	FBgn0053533		FBgn0033392	FBgn0030011	FBgn0025635	FBgn0024491	FBgn0035992	FBgn0052801	FBgn0038702	FBgn0015321		FBgn0033928	FBgn0032448		FBgn0032338	FBgn0033381	FBgn0085673	FBgn0037046	FBgn0037753	FBgn0038053	FBgn0026238	FBgn0035084	FBgn0040099	FBgn0033520	FBgn0027657	FBgn0037804	FBgn0015816	FBgn0031778	FBgn0034782	FBgn0027073	FBgn0025820	FBgn0033969
FBgn0036915	FBgn0017567	FBgn0030392	FBgn0017457	FBgn0053966		FBgn0036125	FBgn0035170	FBgn0011826	FBgn0028516	FBgn0085223		FBgn0033443	FBgn0030017	FBgn0025700	FBgn0024807	FBgn0036058	FBgn0052982	FBgn0039002	FBgn0015331		FBgn0033935	FBgn0032533		FBgn0032339	FBgn0033465	FBgn0086856	FBgn0037325	FBgn0037878	FBgn0038142	FBgn0026262	FBgn0035127	FBgn0041205	FBgn0033539	FBgn0027842	FBgn0038269	FBgn0015949	FBgn0031782	FBgn0034809	FBgn0027279	FBgn0026150	FBgn0034071
FBgn0037015	FBgn0017572	FBgn0030499	FBgn0017545	FBgn0058127		FBgn0036161	FBgn0035358	FBgn0013272	FBgn0028561	FBgn0086558		FBgn0033464	FBgn0030030	FBgn0025866	FBgn0024987	FBgn0036257	FBgn0053057	FBgn0039165	FBgn0015338		FBgn0033968	FBgn0032553		FBgn0032366	FBgn0033507		FBgn0037456	FBgn0038444	FBgn0038149	FBgn0026315	FBgn0035136	FBgn0043456	FBgn0033672	FBgn0027930	FBgn0038488	FBgn0016070	FBgn0031816	FBgn0034876	FBgn0027348	FBgn0026181	FBgn0034087
FBgn0037017	FBgn0017579	FBgn0030559	FBgn0019947	FBgn0083981		FBgn0036221	FBgn0035375	FBgn0013334	FBgn0028569	FBgn0086689		FBgn0033593	FBgn0030063	FBgn0026174	FBgn0025595	FBgn0036267	FBgn0053243	FBgn0039206	FBgn0015360		FBgn0034307	FBgn0032654		FBgn0032376	FBgn0033527		FBgn0037538	FBgn0038504	FBgn0038211	FBgn0026664	FBgn0035173	FBgn0044510	FBgn0033767	FBgn0028396	FBgn0038504	FBgn0016081	FBgn0031902	FBgn0034907	FBgn0027529	FBgn0026207	FBgn0034275
FBgn0037284	FBgn0019644	FBgn0030577	FBgn0020367	FBgn0085205		FBgn0036415	FBgn0035403	FBgn0013726	FBgn0028746			FBgn0033609	FBgn0030093	FBgn0026208	FBgn0025620	FBgn0036381	FBgn0058122	FBgn0039301	FBgn0015374		FBgn0034468	FBgn0032706		FBgn0032397	FBgn0033566		FBgn0037577	FBgn0038683	FBgn0038462	FBgn0026869	FBgn0035199	FBgn0045823	FBgn0033772	FBgn0028411	FBgn0038519	FBgn0016641	FBgn0032094	FBgn0034931	FBgn0027532	FBgn0026373	FBgn0034374
FBgn0037585	FBgn0019929	FBgn0030640	FBgn0020392			FBgn0036437	FBgn0035499	FBgn0013733	FBgn0028836			FBgn0033631	FBgn0030193	FBgn0026250	FBgn0026059	FBgn0036538	FBgn0064225	FBgn0039441	FBgn0015521		FBgn0034511	FBgn0033015		FBgn0032455	FBgn0033653		FBgn0037720	FBgn0038791	FBgn0038466	FBgn0027093	FBgn0035308	FBgn0050423	FBgn0033876	FBgn0028424	FBgn0038889	FBgn0016685	FBgn0032149	FBgn0035021	FBgn0027542	FBgn0026679	FBgn0034435
FBgn0037634	FBgn0019982	FBgn0030662	FBgn0020908			FBgn0036441	FBgn0035619	FBgn0013759	FBgn0028848			FBgn0033788	FBgn0030305	FBgn0026372	FBgn0026061	FBgn0036553	FBgn0085469	FBgn0039447	FBgn0015522		FBgn0034860	FBgn0033184		FBgn0032474	FBgn0033739		FBgn0037751	FBgn0038918	FBgn0038756	FBgn0027095	FBgn0035976	FBgn0051272	FBgn0033989	FBgn0028490	FBgn0039038	FBgn0016756	FBgn0032334	FBgn0035263	FBgn0027574	FBgn0026713	FBgn0034644
FBgn0037722	FBgn0020235	FBgn0030665	FBgn0021768			FBgn0036490	FBgn0035620	FBgn0013770	FBgn0028852			FBgn0033789	FBgn0030311	FBgn0026380	FBgn0026178	FBgn0036576	FBgn0085675	FBgn0039474	FBgn0015756		FBgn0034964	FBgn0033208		FBgn0032505	FBgn0033812		FBgn0037752	FBgn0039501	FBgn0039024	FBgn0027103	FBgn0036028	FBgn0051523	FBgn0034037	FBgn0028515	FBgn0039303	FBgn0016930	FBgn0032428	FBgn0035300	FBgn0027621	FBgn0026749	FBgn0034689
FBgn0038051	FBgn0020304	FBgn0030706	FBgn0021873			FBgn0036723	FBgn0035622	FBgn0013974	FBgn0028856			FBgn0033868	FBgn0030344	FBgn0026666	FBgn0026193	FBgn0036787	FBgn0086707	FBgn0039602	FBgn0015790		FBgn0035085	FBgn0033279		FBgn0032513	FBgn0034104		FBgn0037818	FBgn0039598	FBgn0039040	FBgn0027111	FBgn0036155	FBgn0051974	FBgn0034054	FBgn0028535	FBgn0039451	FBgn0019886	FBgn0032462	FBgn0035481	FBgn0027835	FBgn0026872	FBgn0034708
FBgn0038119	FBgn0020367	FBgn0030758	FBgn0022029			FBgn0036778	FBgn0035726	FBgn0014006	FBgn0028857			FBgn0033958	FBgn0030376	FBgn0026718	FBgn0026729	FBgn0036910	FBgn0087013	FBgn0040333	FBgn0015794		FBgn0035152	FBgn0033369		FBgn0032586	FBgn0034199		FBgn0037843	FBgn0039752	FBgn0039184	FBgn0027499	FBgn0036242	FBgn0052103	FBgn0034143	FBgn0028648	FBgn0039519	FBgn0019890	FBgn0032631	FBgn0035640	FBgn0027932	FBgn0027057	FBgn0034816
FBgn0038196	FBgn0020385	FBgn0030834	FBgn0022268			FBgn0036794	FBgn0035947	FBgn0014009	FBgn0028893			FBgn0033988	FBgn0030377	FBgn0026873	FBgn0027080	FBgn0037289		FBgn0040370	FBgn0015803		FBgn0035471	FBgn0033683		FBgn0032871	FBgn0034291		FBgn0037884	FBgn0040747	FBgn0039238	FBgn0027575	FBgn0036585	FBgn0052606	FBgn0034153	FBgn0028683	FBgn0039632	FBgn0019968	FBgn0032781	FBgn0035678	FBgn0028373	FBgn0027083	FBgn0034844
FBgn0038223	FBgn0020414	FBgn0030874	FBgn0022786			FBgn0036807	FBgn0036024	FBgn0014010	FBgn0028894			FBgn0034231	FBgn0030486	FBgn0027453	FBgn0027106	FBgn0037354		FBgn0040378	FBgn0015872		FBgn0035665	FBgn0033782		FBgn0033074	FBgn0034422		FBgn0038099	FBgn0043796	FBgn0039628	FBgn0027587	FBgn0036680	FBgn0052654	FBgn0034248	FBgn0028853	FBgn0039752	FBgn0020240	FBgn0032865	FBgn0035719	FBgn0028539	FBgn0027359	FBgn0034958
FBgn0038316	FBgn0020415	FBgn0030913	FBgn0024188			FBgn0036972	FBgn0036053	FBgn0014020	FBgn0028903			FBgn0034247	FBgn0030552	FBgn0027500	FBgn0027341	FBgn0037635		FBgn0040385	FBgn0016726		FBgn0035911	FBgn0033828		FBgn0033108	FBgn0034460		FBgn0038900	FBgn0045827	FBgn0039691	FBgn0027903	FBgn0036683	FBgn0052672	FBgn0034379	FBgn0028978	FBgn0039787	FBgn0020269	FBgn0032891	FBgn0035721	FBgn0028550	FBgn0027363	FBgn0035082
FBgn0038391	FBgn0020496	FBgn0030921	FBgn0024314			FBgn0037101	FBgn0036149	FBgn0014028	FBgn0028913			FBgn0034663	FBgn0030566	FBgn0027509	FBgn0027491	FBgn0037779		FBgn0040637	FBgn0016797		FBgn0035917	FBgn0033913		FBgn0033185	FBgn0034484		FBgn0038960	FBgn0046874	FBgn0040496	FBgn0028470	FBgn0036732	FBgn0053969	FBgn0034490	FBgn0028990	FBgn0039830	FBgn0020309	FBgn0033158	FBgn0035856	FBgn0028646	FBgn0027538	FBgn0035126
FBgn0038554	FBgn0020545	FBgn0030958	FBgn0024371			FBgn0037169	FBgn0036341	FBgn0014141	FBgn0028941			FBgn0034664	FBgn0030605	FBgn0027565	FBgn0027506	FBgn0037782		FBgn0041156	FBgn0016978		FBgn0035982	FBgn0033969		FBgn0033248	FBgn0034488		FBgn0039056	FBgn0050419	FBgn0040735	FBgn0028497	FBgn0036973	FBgn0058269	FBgn0034580	FBgn0029092	FBgn0039905	FBgn0020368	FBgn0033257	FBgn0035916	FBgn0028671	FBgn0027559	FBgn0035229
FBgn0038582	FBgn0020618	FBgn0030976	FBgn0024811			FBgn0037170	FBgn0036656	FBgn0014869	FBgn0028979			FBgn0034736	FBgn0030717	FBgn0027597	FBgn0027528	FBgn0037933		FBgn0042104	FBgn0017456		FBgn0035997	FBgn0034093		FBgn0033301	FBgn0034500		FBgn0039310	FBgn0051105	FBgn0040992	FBgn0028665	FBgn0037151	FBgn0085257	FBgn0034840	FBgn0029508	FBgn0040230	FBgn0020443	FBgn0033355	FBgn0036096	FBgn0028684	FBgn0027785	FBgn0035277
FBgn0038626	FBgn0020910	FBgn0030987	FBgn0024889			FBgn0037276	FBgn0036659	FBgn0015011	FBgn0028980			FBgn0034743	FBgn0030894	FBgn0027865	FBgn0027534	FBgn0038387		FBgn0042180	FBgn0019990		FBgn0036158	FBgn0034099		FBgn0033513	FBgn0034529		FBgn0040237	FBgn0051128	FBgn0046687	FBgn0028703	FBgn0037178	FBgn0085636	FBgn0034907	FBgn0029639	FBgn0040298	FBgn0020493	FBgn0033501	FBgn0036135	FBgn0028692	FBgn0027864	FBgn0035388
FBgn0038780	FBgn0021795	FBgn0031005	FBgn0024991			FBgn0037432	FBgn0036842	FBgn0015286	FBgn0028992			FBgn0034758	FBgn0030969	FBgn0027889	FBgn0027552	FBgn0038449		FBgn0043576	FBgn0020129		FBgn0036493	FBgn0034196		FBgn0033526	FBgn0034563		FBgn0040336	FBgn0051354	FBgn0047038	FBgn0028704	FBgn0037186	FBgn0086532	FBgn0035042	FBgn0029718	FBgn0040340	FBgn0020497	FBgn0033579	FBgn0036573	FBgn0028704	FBgn0027929	FBgn0035538
FBgn0038821	FBgn0021872	FBgn0031016	FBgn0025111			FBgn0037455	FBgn0037134	FBgn0015374	FBgn0029084			FBgn0035049	FBgn0031043	FBgn0028382	FBgn0027558	FBgn0038450		FBgn0050166	FBgn0020249		FBgn0036761	FBgn0034423		FBgn0033544	FBgn0034694		FBgn0040465	FBgn0051913	FBgn0051041	FBgn0028708	FBgn0037284	FBgn0087035	FBgn0035063	FBgn0029765	FBgn0040390	FBgn0020508	FBgn0033587	FBgn0036800	FBgn0028982	FBgn0028394	FBgn0035625
FBgn0039201	FBgn0021906	FBgn0031062	FBgn0025373			FBgn0037463	FBgn0037251	FBgn0015477	FBgn0029118			FBgn0035085	FBgn0031068	FBgn0028484	FBgn0027567	FBgn0038461		FBgn0050443	FBgn0020261		FBgn0036827	FBgn0034687		FBgn0033664	FBgn0034715		FBgn0040477	FBgn0052226	FBgn0051052	FBgn0028835	FBgn0037411		FBgn0035112	FBgn0029823	FBgn0043903	FBgn0020621	FBgn0033602	FBgn0036897	FBgn0029504	FBgn0028495	FBgn0035679
FBgn0039305	FBgn0022069	FBgn0031065	FBgn0025457			FBgn0037483	FBgn0037341	FBgn0015615	FBgn0029157			FBgn0035154	FBgn0031256	FBgn0028520	FBgn0027842	FBgn0038462		FBgn0051763	FBgn0020277		FBgn0036834	FBgn0034800		FBgn0033916	FBgn0034733		FBgn0040967	FBgn0052548	FBgn0051676	FBgn0028894	FBgn0037462		FBgn0035139	FBgn0029831	FBgn0050089	FBgn0020647	FBgn0033693	FBgn0036950	FBgn0029594	FBgn0028642	FBgn0035713
FBgn0039346	FBgn0022160	FBgn0031098	FBgn0025549			FBgn0037857	FBgn0037357	FBgn0015617	FBgn0029501			FBgn0035165	FBgn0031309	FBgn0028561	FBgn0027885	FBgn0038577		FBgn0052425	FBgn0020305		FBgn0036987	FBgn0034878		FBgn0033934	FBgn0034783		FBgn0042213	FBgn0052655	FBgn0053109	FBgn0028962	FBgn0037572		FBgn0035149	FBgn0029854	FBgn0050386	FBgn0021800	FBgn0033809	FBgn0037195	FBgn0029764	FBgn0028663	FBgn0036211
FBgn0039399	FBgn0022344	FBgn0031111	FBgn0025573			FBgn0037915	FBgn0037563	FBgn0016032	FBgn0029596			FBgn0035173	FBgn0031401	FBgn0028563	FBgn0028398	FBgn0038700		FBgn0052532	FBgn0020493		FBgn0037019	FBgn0034904		FBgn0033935	FBgn0034797		FBgn0050004	FBgn0052681	FBgn0053209	FBgn0028969	FBgn0037625		FBgn0035400	FBgn0029942	FBgn0050497	FBgn0021873	FBgn0033823	FBgn0037275	FBgn0029911	FBgn0028667	FBgn0036310
FBgn0039466	FBgn0022355	FBgn0031114	FBgn0025693			FBgn0038122	FBgn0037632	FBgn0016075	FBgn0029603			FBgn0035267	FBgn0031408	FBgn0028852	FBgn0028533	FBgn0039031		FBgn0052687	FBgn0020767		FBgn0037027	FBgn0035139		FBgn0034087	FBgn0034920		FBgn0050157	FBgn0052985	FBgn0066084	FBgn0029755	FBgn0037807		FBgn0035578	FBgn0029948	FBgn0051105	FBgn0022708	FBgn0033850	FBgn0037472	FBgn0029912	FBgn0028686	FBgn0036333
FBgn0039617	FBgn0023095	FBgn0031186	FBgn0025698			FBgn0038266	FBgn0037747	FBgn0016076	FBgn0029658			FBgn0035321	FBgn0031491	FBgn0028856	FBgn0028534	FBgn0039238		FBgn0053203	FBgn0021750		FBgn0037116	FBgn0035198		FBgn0034121	FBgn0034921		FBgn0050160	FBgn0053255	FBgn0086378	FBgn0029789	FBgn0037849		FBgn0035593	FBgn0030006	FBgn0052355	FBgn0022787	FBgn0033893	FBgn0037512	FBgn0030018	FBgn0028913	FBgn0036588
FBgn0039725	FBgn0023129	FBgn0031248	FBgn0025741			FBgn0038359	FBgn0038282	FBgn0016120	FBgn0029669			FBgn0035337	FBgn0031599	FBgn0029501	FBgn0028642	FBgn0039313		FBgn0058441	FBgn0021875		FBgn0037164	FBgn0035451		FBgn0034173	FBgn0035022		FBgn0050269	FBgn0054022		FBgn0029810	FBgn0037974		FBgn0035649	FBgn0030052	FBgn0052393	FBgn0022984	FBgn0033966	FBgn0037655	FBgn0030148	FBgn0029002	FBgn0036895
FBgn0039979	FBgn0023169	FBgn0031314	FBgn0026147			FBgn0038421	FBgn0038404	FBgn0016754	FBgn0029679			FBgn0035423	FBgn0031606	FBgn0029539	FBgn0028853	FBgn0039359		FBgn0083985	FBgn0021967		FBgn0037447	FBgn0035483		FBgn0034355	FBgn0035049		FBgn0050273	FBgn0054051		FBgn0030011	FBgn0038009		FBgn0035719	FBgn0030103	FBgn0052650	FBgn0023095	FBgn0034021	FBgn0037720	FBgn0030157	FBgn0029131	FBgn0036943
FBgn0040536	FBgn0023441	FBgn0031321	FBgn0026175			FBgn0038423	FBgn0038613	FBgn0016797	FBgn0029684			FBgn0035665	FBgn0031638	FBgn0029552	FBgn0028920	FBgn0039620		FBgn0085347	FBgn0022382		FBgn0037680	FBgn0035558		FBgn0034435	FBgn0035076		FBgn0051367	FBgn0054057		FBgn0030056	FBgn0038065		FBgn0035755	FBgn0030160	FBgn0052681	FBgn0023172	FBgn0034056	FBgn0037721	FBgn0030205	FBgn0029148	FBgn0037064
FBgn0040811	FBgn0023477	FBgn0031377	FBgn0026238			FBgn0038446	FBgn0038638	FBgn0016926	FBgn0029686			FBgn0035753	FBgn0031919	FBgn0029596	FBgn0028945	FBgn0039707		FBgn0085376	FBgn0022943		FBgn0037755	FBgn0035567		FBgn0034455	FBgn0035091		FBgn0052487	FBgn0069242		FBgn0030061	FBgn0038161		FBgn0035781	FBgn0030164	FBgn0052699	FBgn0023528	FBgn0034094	FBgn0037751	FBgn0030249	FBgn0029514	FBgn0037098
FBgn0040998	FBgn0023507	FBgn0031397	FBgn0026262			FBgn0038539	FBgn0038682	FBgn0017539	FBgn0029701			FBgn0035854	FBgn0031947	FBgn0029603	FBgn0028950	FBgn0039965		FBgn0085391	FBgn0023023		FBgn0037796	FBgn0035584		FBgn0034464	FBgn0035252		FBgn0052700	FBgn0083950		FBgn0030085	FBgn0038289		FBgn0035829	FBgn0030218	FBgn0052833	FBgn0024230	FBgn0034103	FBgn0037882	FBgn0030388	FBgn0029524	FBgn0037250
FBgn0041184	FBgn0023516	FBgn0031467	FBgn0026379			FBgn0038749	FBgn0038908	FBgn0017566	FBgn0029703			FBgn0036110	FBgn0032050	FBgn0029659	FBgn0028955	FBgn0040295		FBgn0086613	FBgn0023097		FBgn0038443	FBgn0035624		FBgn0034494	FBgn0035383		FBgn0053980	FBgn0083969		FBgn0030109	FBgn0038299		FBgn0035857	FBgn0030258	FBgn0053123	FBgn0024290	FBgn0034270	FBgn0037901	FBgn0030480	FBgn0029526	FBgn0037277
FBgn0041605	FBgn0023537	FBgn0031564	FBgn0026380			FBgn0038770	FBgn0038981	FBgn0017581	FBgn0029717			FBgn0036184	FBgn0032079	FBgn0029667	FBgn0029002	FBgn0040309		FBgn0086908	FBgn0023170		FBgn0038484	FBgn0035704		FBgn0034501	FBgn0035482		FBgn0063498	FBgn0085208		FBgn0030306	FBgn0038512		FBgn0035904	FBgn0030263	FBgn0053208	FBgn0024320	FBgn0034304	FBgn0037902	FBgn0030695	FBgn0029709	FBgn0037536
FBgn0042630	FBgn0024289	FBgn0031737	FBgn0026563			FBgn0038978	FBgn0039051	FBgn0020303	FBgn0029724			FBgn0036258	FBgn0032130	FBgn0029669	FBgn0029090	FBgn0040534			FBgn0023175		FBgn0038552	FBgn0035707		FBgn0034515	FBgn0035539		FBgn0085212	FBgn0085469		FBgn0030364	FBgn0038536		FBgn0035999	FBgn0030272	FBgn0053497	FBgn0024329	FBgn0034323	FBgn0037906	FBgn0030726	FBgn0029778	FBgn0037551
FBgn0050076	FBgn0024556	FBgn0031759	FBgn0026567			FBgn0039071	FBgn0039061	FBgn0020307	FBgn0029725			FBgn0036345	FBgn0032166	FBgn0029676	FBgn0029155	FBgn0040609			FBgn0023178		FBgn0038928	FBgn0036000		FBgn0034681	FBgn0035588		FBgn0086371	FBgn0085517		FBgn0030412	FBgn0038610		FBgn0036015	FBgn0030292	FBgn0053547	FBgn0024728	FBgn0034408	FBgn0037994	FBgn0030859	FBgn0029799	FBgn0037578
FBgn0051156	FBgn0024732	FBgn0031811	FBgn0026585			FBgn0039147	FBgn0039081	FBgn0020367	FBgn0029728			FBgn0036442	FBgn0032242	FBgn0029705	FBgn0029765	FBgn0041582			FBgn0023509		FBgn0039213	FBgn0036015		FBgn0034704	FBgn0035767		FBgn0086657	FBgn0086685		FBgn0030613	FBgn0038619		FBgn0036104	FBgn0030300	FBgn0069960	FBgn0024734	FBgn0034495	FBgn0038157	FBgn0031030	FBgn0029833	FBgn0037781
FBgn0051191	FBgn0024891	FBgn0032040	FBgn0026592			FBgn0039228	FBgn0039130	FBgn0020369	FBgn0029729			FBgn0036555	FBgn0032247	FBgn0029724	FBgn0029846	FBgn0047038			FBgn0023514		FBgn0039232	FBgn0036063		FBgn0034871	FBgn0035866		FBgn0243510			FBgn0030625	FBgn0038818		FBgn0036191	FBgn0030311	FBgn0085249	FBgn0024806	FBgn0034496	FBgn0038542	FBgn0031069	FBgn0029857	FBgn0037949
FBgn0051241	FBgn0024923	FBgn0032191	FBgn0026620			FBgn0039235	FBgn0039304	FBgn0020370	FBgn0029738			FBgn0036945	FBgn0032258	FBgn0029729	FBgn0029996	FBgn0050005			FBgn0023517		FBgn0039543	FBgn0036133		FBgn0035020	FBgn0035876					FBgn0030692	FBgn0038860		FBgn0036358	FBgn0030322	FBgn0085392	FBgn0024833	FBgn0034572	FBgn0038571	FBgn0031194	FBgn0029871	FBgn0038236
FBgn0051248	FBgn0024939	FBgn0032405	FBgn0026761			FBgn0039246	FBgn0039339	FBgn0020521	FBgn0029745			FBgn0036958	FBgn0032321	FBgn0029737	FBgn0030034	FBgn0050077			FBgn0023530		FBgn0039629	FBgn0036156		FBgn0035097	FBgn0036350					FBgn0030734	FBgn0039048		FBgn0036460	FBgn0030332	FBgn0085416	FBgn0024943	FBgn0034606	FBgn0038601	FBgn0031374	FBgn0029873	FBgn0038569
FBgn0051857	FBgn0025352	FBgn0032421	FBgn0026777			FBgn0039369	FBgn0039402	FBgn0020766	FBgn0029747			FBgn0036960	FBgn0032399	FBgn0029747	FBgn0030098	FBgn0050174			FBgn0023534		FBgn0039698	FBgn0036170		FBgn0035100	FBgn0036406					FBgn0030749	FBgn0039071		FBgn0036564	FBgn0030347		FBgn0024992	FBgn0034667	FBgn0038667	FBgn0031492	FBgn0029891	FBgn0038652
FBgn0051858	FBgn0025381	FBgn0032445	FBgn0027057			FBgn0039395	FBgn0039464	FBgn0020767	FBgn0029788			FBgn0037065	FBgn0032429	FBgn0029750	FBgn0030362	FBgn0050179			FBgn0024196		FBgn0039757	FBgn0036288		FBgn0035128	FBgn0036547					FBgn0030752	FBgn0039113		FBgn0036620	FBgn0030367		FBgn0025366	FBgn0034704	FBgn0038675	FBgn0031609	FBgn0029936	FBgn0038662
FBgn0052264	FBgn0025583	FBgn0032698	FBgn0027070			FBgn0039413	FBgn0039475	FBgn0021825	FBgn0029803			FBgn0037174	FBgn0032445	FBgn0029753	FBgn0030396	FBgn0050342			FBgn0024234		FBgn0039873	FBgn0036310		FBgn0035244	FBgn0036698					FBgn0030854	FBgn0039207		FBgn0036641	FBgn0030425		FBgn0025593	FBgn0034755	FBgn0038706	FBgn0031671	FBgn0029958	FBgn0038718
FBgn0052389	FBgn0025624	FBgn0032779	FBgn0027086			FBgn0039463	FBgn0039486	FBgn0021906	FBgn0029817			FBgn0037186	FBgn0032509	FBgn0029800	FBgn0030479	FBgn0051098			FBgn0024293		FBgn0040369	FBgn0036329		FBgn0035262	FBgn0036846					FBgn0030997	FBgn0039315		FBgn0036654	FBgn0030518		FBgn0025681	FBgn0034803	FBgn0038741	FBgn0031681	FBgn0030012	FBgn0038762
FBgn0052685	FBgn0025697	FBgn0032782	FBgn0027093			FBgn0039553	FBgn0039840	FBgn0021953	FBgn0029820			FBgn0037387	FBgn0032701	FBgn0029803	FBgn0030485	FBgn0051300			FBgn0024321		FBgn0040505	FBgn0036353		FBgn0035420	FBgn0036862					FBgn0031030	FBgn0039332		FBgn0036679	FBgn0030558		FBgn0025741	FBgn0034809	FBgn0038756	FBgn0031698	FBgn0030039	FBgn0038846
FBgn0052691	FBgn0025716	FBgn0032819	FBgn0027453			FBgn0039668	FBgn0040069	FBgn0022131	FBgn0029825			FBgn0037411	FBgn0032913	FBgn0029817	FBgn0030674	FBgn0051472			FBgn0024361		FBgn0041712	FBgn0036500		FBgn0035421	FBgn0036871					FBgn0031043	FBgn0039385		FBgn0036899	FBgn0030575		FBgn0025864	FBgn0034862	FBgn0039588	FBgn0031734	FBgn0030040	FBgn0038877
FBgn0052829	FBgn0025814	FBgn0032865	FBgn0027539			FBgn0039760	FBgn0040285	FBgn0022160	FBgn0029946			FBgn0037517	FBgn0032926	FBgn0029819	FBgn0030711	FBgn0051688			FBgn0024754		FBgn0047135	FBgn0036533		FBgn0035437	FBgn0037137					FBgn0031117	FBgn0039445		FBgn0036924	FBgn0030611		FBgn0026080	FBgn0034911	FBgn0039631	FBgn0031738	FBgn0030079	FBgn0039122
FBgn0053267	FBgn0025836	FBgn0033135	FBgn0027549			FBgn0040805	FBgn0040513	FBgn0022349	FBgn0029949			FBgn0037671	FBgn0033149	FBgn0029874	FBgn0030774	FBgn0052030			FBgn0024804		FBgn0050025	FBgn0036581		FBgn0035497	FBgn0037414					FBgn0031145	FBgn0039666		FBgn0036941	FBgn0030683		FBgn0026261	FBgn0035009	FBgn0039638	FBgn0031752	FBgn0030082	FBgn0039177
FBgn0053522	FBgn0026409	FBgn0033199	FBgn0027583			FBgn0042177	FBgn0041629	FBgn0022985	FBgn0029963			FBgn0037686	FBgn0033177	FBgn0029912	FBgn0030776	FBgn0052038			FBgn0024887		FBgn0050059	FBgn0036609		FBgn0035514	FBgn0037443					FBgn0031238	FBgn0039687		FBgn0037059	FBgn0030686		FBgn0026376	FBgn0035056	FBgn0039670	FBgn0031781	FBgn0030102	FBgn0039214
FBgn0053869	FBgn0026415	FBgn0033304	FBgn0027587			FBgn0043530	FBgn0043070	FBgn0023212	FBgn0029987			FBgn0037739	FBgn0033199	FBgn0029945	FBgn0030777	FBgn0052191			FBgn0024912		FBgn0050151	FBgn0036646		FBgn0035622	FBgn0037548					FBgn0031317	FBgn0039709		FBgn0037063	FBgn0030765		FBgn0026438	FBgn0035141	FBgn0040755	FBgn0031799	FBgn0030189	FBgn0039307
FBgn0054001	FBgn0026428	FBgn0033355	FBgn0027836			FBgn0046212	FBgn0046302	FBgn0023507	FBgn0029989			FBgn0037954	FBgn0033249	FBgn0029949	FBgn0030798	FBgn0052280			FBgn0024996		FBgn0050445	FBgn0036702		FBgn0035633	FBgn0037672					FBgn0031391	FBgn0039719		FBgn0037375	FBgn0030773		FBgn0026441	FBgn0035148	FBgn0040828	FBgn0031899	FBgn0030196	FBgn0039324
FBgn0064121	FBgn0026479	FBgn0033558	FBgn0027872			FBgn0050016	FBgn0050046	FBgn0023540	FBgn0030004			FBgn0037970	FBgn0033252	FBgn0029952	FBgn0030928	FBgn0052581			FBgn0024998		FBgn0051216	FBgn0036763		FBgn0035661	FBgn0037847					FBgn0031606	FBgn0039748		FBgn0037381	FBgn0030793		FBgn0026533	FBgn0035192	FBgn0041588	FBgn0031995	FBgn0030305	FBgn0039325
FBgn0069936	FBgn0026787	FBgn0033579	FBgn0027945			FBgn0050429	FBgn0050467	FBgn0023549	FBgn0030007			FBgn0038039	FBgn0033260	FBgn0029963	FBgn0030929	FBgn0053301			FBgn0025115		FBgn0051292	FBgn0036875		FBgn0035670	FBgn0037930					FBgn0031636	FBgn0039827		FBgn0037478	FBgn0030870		FBgn0026620	FBgn0035208	FBgn0042131	FBgn0032068	FBgn0030327	FBgn0039529
FBgn0069960	FBgn0027108	FBgn0033823	FBgn0028387			FBgn0050487	FBgn0051087	FBgn0024179	FBgn0030039			FBgn0038353	FBgn0033272	FBgn0029976	FBgn0031023	FBgn0053348			FBgn0025117		FBgn0051344	FBgn0036924		FBgn0035720	FBgn0038240					FBgn0031670	FBgn0040378		FBgn0037500	FBgn0030944		FBgn0026787	FBgn0035258	FBgn0042206	FBgn0032101	FBgn0030358	FBgn0039530
FBgn0083949	FBgn0027291	FBgn0033830	FBgn0028412			FBgn0051169	FBgn0051446	FBgn0024291	FBgn0030085			FBgn0038631	FBgn0033400	FBgn0029992	FBgn0031170	FBgn0053514			FBgn0025629		FBgn0051547	FBgn0037084		FBgn0035909	FBgn0038475					FBgn0031676	FBgn0040832		FBgn0037549	FBgn0030985		FBgn0027066	FBgn0035267	FBgn0045759	FBgn0032138	FBgn0030433	FBgn0039634
FBgn0085194	FBgn0027329	FBgn0033832	FBgn0028424			FBgn0051174	FBgn0051472	FBgn0024364	FBgn0030191			FBgn0038834	FBgn0033401	FBgn0029993	FBgn0031282	FBgn0053528			FBgn0025700		FBgn0052297	FBgn0037242		FBgn0035933	FBgn0038522					FBgn0031723	FBgn0044323		FBgn0037621	FBgn0030986		FBgn0027086	FBgn0035282	FBgn0045843	FBgn0032167	FBgn0030467	FBgn0039713
FBgn0085261	FBgn0027338	FBgn0033949	FBgn0028425			FBgn0051287	FBgn0052174	FBgn0024365	FBgn0030192			FBgn0038932	FBgn0033449	FBgn0030014	FBgn0031417	FBgn0062442			FBgn0025865		FBgn0052486	FBgn0037359		FBgn0035988	FBgn0038528					FBgn0031724	FBgn0050002		FBgn0037653	FBgn0031040		FBgn0027088	FBgn0035286	FBgn0046294	FBgn0032217	FBgn0030502	FBgn0039727
FBgn0085328	FBgn0027493	FBgn0034070	FBgn0028433			FBgn0051525	FBgn0053111	FBgn0024556	FBgn0030228			FBgn0039051	FBgn0033475	FBgn0030025	FBgn0031489	FBgn0063923			FBgn0026088		FBgn0053144	FBgn0037383		FBgn0036160	FBgn0038679					FBgn0031736	FBgn0050090		FBgn0037828	FBgn0031050		FBgn0027090	FBgn0035323	FBgn0050103	FBgn0032336	FBgn0030545	FBgn0039907
FBgn0085351	FBgn0027509	FBgn0034109	FBgn0028475			FBgn0051627	FBgn0053307	FBgn0024754	FBgn0030241			FBgn0039229	FBgn0033616	FBgn0030058	FBgn0031515	FBgn0085452			FBgn0026170		FBgn0053169	FBgn0037434		FBgn0036318	FBgn0038806					FBgn0031908	FBgn0050334		FBgn0037876	FBgn0031109		FBgn0027101	FBgn0035343	FBgn0050184	FBgn0032469	FBgn0030572	FBgn0039920
FBgn0085363	FBgn0027515	FBgn0034160	FBgn0028487			FBgn0051644	FBgn0053525	FBgn0025383	FBgn0030247			FBgn0039300	FBgn0033730	FBgn0030060	FBgn0031579	FBgn0086254			FBgn0026313		FBgn0053205	FBgn0037520		FBgn0036346	FBgn0038930					FBgn0031919	FBgn0050361		FBgn0037987	FBgn0031229		FBgn0027338	FBgn0035344	FBgn0050284	FBgn0032475	FBgn0030576	FBgn0039967
FBgn0085410	FBgn0027540	FBgn0034225	FBgn0028531			FBgn0051679	FBgn0064117	FBgn0025393	FBgn0030280			FBgn0039508	FBgn0033752	FBgn0030120	FBgn0031653				FBgn0026324		FBgn0053995	FBgn0037556		FBgn0036467	FBgn0039031					FBgn0031921	FBgn0050398		FBgn0037994	FBgn0031231		FBgn0027515	FBgn0035379	FBgn0051230	FBgn0032815	FBgn0030584	FBgn0039979
FBgn0085424	FBgn0027564	FBgn0034433	FBgn0028541			FBgn0051735	FBgn0066304	FBgn0025628	FBgn0030296			FBgn0039713	FBgn0033816	FBgn0030183	FBgn0031692				FBgn0026402		FBgn0054035	FBgn0037608		FBgn0036669	FBgn0039241					FBgn0031996	FBgn0051120		FBgn0038043	FBgn0031261		FBgn0027528	FBgn0035415	FBgn0051232	FBgn0032836	FBgn0030589	FBgn0039993
FBgn0085429	FBgn0027588	FBgn0034454	FBgn0028560			FBgn0051779	FBgn0067864	FBgn0025631	FBgn0030306			FBgn0039730	FBgn0033882	FBgn0030191	FBgn0031835				FBgn0026438		FBgn0083961	FBgn0037609		FBgn0036708	FBgn0039305					FBgn0032035	FBgn0051146		FBgn0038175	FBgn0031305		FBgn0027534	FBgn0035434	FBgn0051559	FBgn0032896	FBgn0030605	FBgn0040271
FBgn0085450	FBgn0027590	FBgn0034507	FBgn0028683			FBgn0051787	FBgn0085403	FBgn0025674	FBgn0030307			FBgn0039737	FBgn0033915	FBgn0030228	FBgn0031897				FBgn0026666		FBgn0086476	FBgn0037610		FBgn0036727	FBgn0039399					FBgn0032157	FBgn0051179		FBgn0038183	FBgn0031313		FBgn0027595	FBgn0035445	FBgn0051624	FBgn0032904	FBgn0030606	FBgn0040536
FBgn0085519	FBgn0027605	FBgn0034528	FBgn0028688			FBgn0051858	FBgn0085424	FBgn0025683	FBgn0030323			FBgn0040070	FBgn0033924	FBgn0030241	FBgn0031913				FBgn0026760			FBgn0037626		FBgn0036884	FBgn0039406					FBgn0032205	FBgn0051199		FBgn0038246	FBgn0031323		FBgn0027599	FBgn0035703	FBgn0051703	FBgn0032940	FBgn0030624	FBgn0040752
FBgn0085661	FBgn0027657	FBgn0034755	FBgn0028690			FBgn0051909	FBgn0086129	FBgn0025686	FBgn0030370			FBgn0040228	FBgn0033990	FBgn0030242	FBgn0031929				FBgn0026872			FBgn0037653		FBgn0036886	FBgn0039441					FBgn0032253	FBgn0051205		FBgn0038266	FBgn0031327		FBgn0027604	FBgn0035741	FBgn0052179	FBgn0032955	FBgn0030628	FBgn0041150
FBgn0085701	FBgn0027779	FBgn0034921	FBgn0028838			FBgn0051910	FBgn0086346	FBgn0025701	FBgn0030374			FBgn0040268	FBgn0034025	FBgn0030247	FBgn0031968				FBgn0027081			FBgn0037701		FBgn0036925	FBgn0039563					FBgn0032305	FBgn0052029		FBgn0038407	FBgn0031345		FBgn0027948	FBgn0035851	FBgn0052198	FBgn0033095	FBgn0030641	FBgn0041203
FBgn0086655	FBgn0027785	FBgn0034985	FBgn0028868			FBgn0051948	FBgn0086347	FBgn0025725	FBgn0030386			FBgn0040291	FBgn0034062	FBgn0030277	FBgn0032002				FBgn0027085			FBgn0037702		FBgn0036931	FBgn0039801					FBgn0032348	FBgn0052274		FBgn0038428	FBgn0031364		FBgn0028343	FBgn0035854	FBgn0052297	FBgn0033212	FBgn0030643	FBgn0045073
FBgn0087008	FBgn0027844	FBgn0035016	FBgn0028881			FBgn0051999	FBgn0086367	FBgn0025878	FBgn0030387			FBgn0040335	FBgn0034083	FBgn0030321	FBgn0032021				FBgn0027359			FBgn0037746		FBgn0037059	FBgn0039807					FBgn0032394	FBgn0052483		FBgn0038458	FBgn0031405		FBgn0028373	FBgn0035914	FBgn0052945	FBgn0033246	FBgn0030645	FBgn0050011
	FBgn0027951	FBgn0035041	FBgn0028886			FBgn0052061	FBgn0086784	FBgn0026059	FBgn0030409			FBgn0040383	FBgn0034121	FBgn0030343	FBgn0032049				FBgn0027360			FBgn0037752		FBgn0037064	FBgn0039877					FBgn0032412	FBgn0052720		FBgn0038577	FBgn0031432		FBgn0028386	FBgn0036102	FBgn0052983	FBgn0033250	FBgn0030731	FBgn0050421
	FBgn0028325	FBgn0035048	FBgn0028892			FBgn0052108	FBgn0086910	FBgn0026083	FBgn0030429			FBgn0040775	FBgn0034351	FBgn0030359	FBgn0032075				FBgn0027508			FBgn0037798		FBgn0037115	FBgn0040064					FBgn0032428	FBgn0053214		FBgn0038694	FBgn0031450		FBgn0028400	FBgn0036292	FBgn0053139	FBgn0033415	FBgn0030772	FBgn0050460
	FBgn0028342	FBgn0035056	FBgn0028899			FBgn0052112		FBgn0026178	FBgn0030441			FBgn0040923	FBgn0034367	FBgn0030410	FBgn0032087				FBgn0027524			FBgn0037829		FBgn0037135	FBgn0040321					FBgn0032653	FBgn0053260		FBgn0038725	FBgn0031505		FBgn0028421	FBgn0036322	FBgn0063261	FBgn0033417	FBgn0030798	FBgn0050492
	FBgn0028399	FBgn0035156	FBgn0028902			FBgn0052117		FBgn0026318	FBgn0030452			FBgn0041712	FBgn0034380	FBgn0030441	FBgn0032088				FBgn0027546			FBgn0037890		FBgn0037329	FBgn0040466					FBgn0032815	FBgn0053464		FBgn0038745	FBgn0031538		FBgn0028425	FBgn0036396	FBgn0083945	FBgn0033482	FBgn0030828	FBgn0051040
	FBgn0028490	FBgn0035298	FBgn0028935			FBgn0052138		FBgn0026369	FBgn0030462			FBgn0042627	FBgn0034439	FBgn0030449	FBgn0032120				FBgn0027561			FBgn0038213		FBgn0037339	FBgn0040637					FBgn0032859	FBgn0054006		FBgn0038752	FBgn0031558		FBgn0028428	FBgn0036464	FBgn0085275	FBgn0033494	FBgn0030876	FBgn0051288
	FBgn0028515	FBgn0035344	FBgn0028942			FBgn0052141		FBgn0026415	FBgn0030483			FBgn0045806	FBgn0034650	FBgn0030457	FBgn0032198				FBgn0027562			FBgn0038251		FBgn0037454	FBgn0040658					FBgn0032955	FBgn0058053		FBgn0038858	FBgn0031559		FBgn0028469	FBgn0036590	FBgn0085277	FBgn0033495	FBgn0030878	FBgn0051358
	FBgn0028526	FBgn0035359	FBgn0028954			FBgn0052219		FBgn0026439	FBgn0030503			FBgn0047135	FBgn0034697	FBgn0030481	FBgn0032235				FBgn0027563			FBgn0038272		FBgn0037506	FBgn0040725					FBgn0033029	FBgn0058068		FBgn0038916	FBgn0031560		FBgn0028476	FBgn0036637	FBgn0086711	FBgn0033733	FBgn0030914	FBgn0051531
	FBgn0028540	FBgn0035367	FBgn0028956			FBgn0052238		FBgn0026741	FBgn0030518			FBgn0050090	FBgn0034745	FBgn0030506	FBgn0032275				FBgn0027569			FBgn0038319		FBgn0037574	FBgn0040942					FBgn0033104	FBgn0061354		FBgn0039029	FBgn0031561		FBgn0028491	FBgn0036690	FBgn0086913	FBgn0033844	FBgn0030915	FBgn0051665
	FBgn0028563	FBgn0035403	FBgn0028984			FBgn0052437		FBgn0026875	FBgn0030536			FBgn0050148	FBgn0034838	FBgn0030525	FBgn0032297				FBgn0027570			FBgn0038321		FBgn0037828	FBgn0040993					FBgn0033165	FBgn0067903		FBgn0039045	FBgn0031563		FBgn0028500	FBgn0036856	FBgn0087041	FBgn0033871	FBgn0030925	FBgn0051829
	FBgn0028662	FBgn0035410	FBgn0028986			FBgn0052450		FBgn0027106	FBgn0030545			FBgn0050164	FBgn0034923	FBgn0030566	FBgn0032330				FBgn0027585			FBgn0038334		FBgn0037888	FBgn0040998					FBgn0033167	FBgn0085355		FBgn0039110	FBgn0031601		FBgn0028533	FBgn0036878		FBgn0033906	FBgn0030928	FBgn0051913
	FBgn0028685	FBgn0035432	FBgn0028987			FBgn0052459		FBgn0027280	FBgn0030576			FBgn0050360	FBgn0034945	FBgn0030582	FBgn0032346				FBgn0027593			FBgn0038368		FBgn0037943	FBgn0041160					FBgn0033241	FBgn0086655		FBgn0039501	FBgn0031663		FBgn0028534	FBgn0036897		FBgn0034072	FBgn0030955	FBgn0052210
	FBgn0028737	FBgn0035434	FBgn0028988			FBgn0052488		FBgn0027291	FBgn0030578			FBgn0050492	FBgn0034946	FBgn0030614	FBgn0032351				FBgn0027608			FBgn0038428		FBgn0037944	FBgn0041781					FBgn0033252	FBgn0086676		FBgn0039579	FBgn0031700		FBgn0028538	FBgn0036958		FBgn0034158	FBgn0030974	FBgn0052212
	FBgn0028833	FBgn0035450	FBgn0029133			FBgn0052652		FBgn0027329	FBgn0030599			FBgn0051534	FBgn0035059	FBgn0030660	FBgn0032373				FBgn0027659			FBgn0038458		FBgn0037985	FBgn0042630					FBgn0033313	FBgn0086677		FBgn0039703	FBgn0031702		FBgn0028541	FBgn0036994		FBgn0034180	FBgn0031004	FBgn0052473
	FBgn0028936	FBgn0035570	FBgn0029153			FBgn0052706		FBgn0027339	FBgn0030614			FBgn0051694	FBgn0035103	FBgn0030672	FBgn0032405				FBgn0027786			FBgn0038655		FBgn0038130	FBgn0043534					FBgn0033368	FBgn0086711		FBgn0040066	FBgn0031800		FBgn0028550	FBgn0037018		FBgn0034181	FBgn0031045	FBgn0052627
	FBgn0028940	FBgn0035635	FBgn0029174			FBgn0052797		FBgn0027348	FBgn0030620			FBgn0051704	FBgn0035111	FBgn0030676	FBgn0032413				FBgn0028374			FBgn0038957		FBgn0038225	FBgn0043535					FBgn0033393	FBgn0086907		FBgn0040077	FBgn0031907		FBgn0028647	FBgn0037128		FBgn0034300	FBgn0031053	FBgn0052677
	FBgn0028967	FBgn0035879	FBgn0029661			FBgn0053060		FBgn0027356	FBgn0030623			FBgn0051820	FBgn0035283	FBgn0030691	FBgn0032435				FBgn0028377			FBgn0039029		FBgn0038248	FBgn0050005					FBgn0033434			FBgn0040345	FBgn0031914		FBgn0028704	FBgn0037299		FBgn0034364	FBgn0031126	FBgn0052741
	FBgn0028968	FBgn0036004	FBgn0029704			FBgn0053100		FBgn0027375	FBgn0030657			FBgn0052137	FBgn0035318	FBgn0030722	FBgn0032456				FBgn0028416			FBgn0039065		FBgn0038280	FBgn0050077					FBgn0033474			FBgn0040493	FBgn0031973		FBgn0028736	FBgn0037307		FBgn0034479	FBgn0031144	FBgn0053017
	FBgn0028969	FBgn0036117	FBgn0029740			FBgn0053136		FBgn0027492	FBgn0030696			FBgn0052274	FBgn0035370	FBgn0030744	FBgn0032665				FBgn0028418			FBgn0039306		FBgn0038363	FBgn0050345					FBgn0033484			FBgn0040502	FBgn0031977		FBgn0028741	FBgn0037352		FBgn0034543	FBgn0031174	FBgn0054056
	FBgn0028985	FBgn0036149	FBgn0029750			FBgn0053155		FBgn0027556	FBgn0030697			FBgn0052299	FBgn0035377	FBgn0030768	FBgn0032669				FBgn0028494			FBgn0039360		FBgn0038473	FBgn0050359					FBgn0033539			FBgn0040534	FBgn0032005		FBgn0028833	FBgn0037412		FBgn0034603	FBgn0031190	FBgn0063485
	FBgn0029093	FBgn0036179	FBgn0029815			FBgn0053182		FBgn0027560	FBgn0030721			FBgn0052479	FBgn0035562	FBgn0030770	FBgn0032713				FBgn0028567			FBgn0039532		FBgn0038488	FBgn0051217					FBgn0033639			FBgn0040609	FBgn0032014		FBgn0028899	FBgn0037413		FBgn0034638	FBgn0031195	FBgn0083228
	FBgn0029176	FBgn0036242	FBgn0029818			FBgn0053221		FBgn0027571	FBgn0030744			FBgn0052495	FBgn0035564	FBgn0030797	FBgn0032782				FBgn0028570			FBgn0039635		FBgn0038558	FBgn0051777					FBgn0033744			FBgn0040765	FBgn0032022		FBgn0028920	FBgn0037618		FBgn0034674	FBgn0031287	FBgn0083943
	FBgn0029508	FBgn0036294	FBgn0029853			FBgn0053252		FBgn0027580	FBgn0030749			FBgn0052560	FBgn0035569	FBgn0030821	FBgn0032839				FBgn0028663			FBgn0039792		FBgn0038826	FBgn0051865					FBgn0033749			FBgn0040811	FBgn0032025		FBgn0028935	FBgn0037627		FBgn0034742	FBgn0031310	FBgn0085446
	FBgn0029629	FBgn0036358	FBgn0029877			FBgn0053302		FBgn0027594	FBgn0030803			FBgn0052656	FBgn0035666	FBgn0030839	FBgn0032859				FBgn0028664			FBgn0040079		FBgn0038889	FBgn0051866					FBgn0033802			FBgn0040954	FBgn0032084		FBgn0028940	FBgn0037677		FBgn0034802	FBgn0031468	FBgn0086361
	FBgn0029736	FBgn0036450	FBgn0029942			FBgn0053505		FBgn0027601	FBgn0030823			FBgn0053523	FBgn0035765	FBgn0030858	FBgn0032889				FBgn0028667			FBgn0040286		FBgn0038922	FBgn0052550					FBgn0033822			FBgn0040994	FBgn0032139		FBgn0028954	FBgn0037941		FBgn0034808	FBgn0031489	FBgn0086903
	FBgn0029762	FBgn0036455	FBgn0029951			FBgn0053664		FBgn0027611	FBgn0030838			FBgn0053995	FBgn0035805	FBgn0030892	FBgn0032921				FBgn0028691			FBgn0040308		FBgn0039113	FBgn0052556					FBgn0033870			FBgn0041702	FBgn0032160		FBgn0028996	FBgn0038060		FBgn0034886	FBgn0031491
	FBgn0029801	FBgn0036550	FBgn0030038			FBgn0053665		FBgn0027655	FBgn0030840			FBgn0054056	FBgn0035824	FBgn0030950	FBgn0032946				FBgn0028696			FBgn0040394		FBgn0039367	FBgn0052573					FBgn0033897			FBgn0042094	FBgn0032161		FBgn0029006	FBgn0038150		FBgn0034967	FBgn0031501
	FBgn0029804	FBgn0036773	FBgn0030109			FBgn0053666		FBgn0027835	FBgn0030846			FBgn0067318	FBgn0035993	FBgn0030951	FBgn0032947				FBgn0028699			FBgn0040608		FBgn0039511	FBgn0053493					FBgn0033951			FBgn0045063	FBgn0032193		FBgn0029090	FBgn0038170		FBgn0035106	FBgn0031528
	FBgn0029821	FBgn0036846	FBgn0030224			FBgn0053668		FBgn0027932	FBgn0030852			FBgn0085241	FBgn0036063	FBgn0030960	FBgn0033035				FBgn0028870			FBgn0040778		FBgn0039521	FBgn0054001					FBgn0033973			FBgn0046296	FBgn0032195		FBgn0029175	FBgn0038209		FBgn0035207	FBgn0031534
	FBgn0029828	FBgn0036878	FBgn0030342			FBgn0053669		FBgn0028336	FBgn0030863			FBgn0085359	FBgn0036096	FBgn0030989	FBgn0033138				FBgn0028895			FBgn0040814		FBgn0039875	FBgn0054022					FBgn0033989			FBgn0050021	FBgn0032202		FBgn0029506	FBgn0038234		FBgn0035237	FBgn0031608
	FBgn0029868	FBgn0036964	FBgn0030351			FBgn0053773		FBgn0028371	FBgn0030876			FBgn0087005	FBgn0036107	FBgn0031020	FBgn0033139				FBgn0028926			FBgn0040871		FBgn0040038	FBgn0058121					FBgn0034020			FBgn0050156	FBgn0032213		FBgn0029708	FBgn0038330		FBgn0035296	FBgn0031611
	FBgn0029888	FBgn0037021	FBgn0030457			FBgn0053774		FBgn0028494	FBgn0030892				FBgn0036202	FBgn0031026	FBgn0033167				FBgn0028983			FBgn0040994		FBgn0040060	FBgn0058441					FBgn0034269			FBgn0050486	FBgn0032215		FBgn0029723	FBgn0038396		FBgn0035338	FBgn0031632
	FBgn0029896	FBgn0037046	FBgn0030525			FBgn0058122		FBgn0028543	FBgn0030915				FBgn0036206	FBgn0031037	FBgn0033271				FBgn0029131			FBgn0040996		FBgn0040368	FBgn0063923					FBgn0034282			FBgn0051007	FBgn0032281		FBgn0029764	FBgn0038412		FBgn0035432	FBgn0031640
	FBgn0029941	FBgn0037299	FBgn0030603			FBgn0058182		FBgn0028646	FBgn0030951				FBgn0036249	FBgn0031052	FBgn0033288				FBgn0029134			FBgn0041585		FBgn0040696	FBgn0083949					FBgn0034367			FBgn0051473	FBgn0032282		FBgn0029766	FBgn0038414		FBgn0035766	FBgn0031644
	FBgn0029990	FBgn0037412	FBgn0030625			FBgn0058354		FBgn0028679	FBgn0030952				FBgn0036312	FBgn0031071	FBgn0033313				FBgn0029158			FBgn0042094		FBgn0041111	FBgn0083951					FBgn0034521			FBgn0051537	FBgn0032283		FBgn0029779	FBgn0038435		FBgn0035770	FBgn0031652
	FBgn0029994	FBgn0037439	FBgn0030629			FBgn0064225		FBgn0028915	FBgn0030973				FBgn0036317	FBgn0031082	FBgn0033538				FBgn0029522			FBgn0043783		FBgn0041195	FBgn0085194					FBgn0034554			FBgn0051638	FBgn0032286		FBgn0029814	FBgn0038444		FBgn0035771	FBgn0031673
	FBgn0030014	FBgn0037473	FBgn0030660			FBgn0064912		FBgn0029134	FBgn0030979				FBgn0036366	FBgn0031094	FBgn0033635				FBgn0029659			FBgn0046793		FBgn0050058	FBgn0085360					FBgn0034750			FBgn0051693	FBgn0032287		FBgn0029868	FBgn0038489		FBgn0035832	FBgn0031674
	FBgn0030037	FBgn0037813	FBgn0030673			FBgn0085207		FBgn0029664	FBgn0030997				FBgn0036373	FBgn0031115	FBgn0033639				FBgn0029664			FBgn0050056		FBgn0050122	FBgn0085426					FBgn0034759			FBgn0051737	FBgn0032422		FBgn0029903	FBgn0038544		FBgn0035895	FBgn0031684
	FBgn0030086	FBgn0037883	FBgn0030691			FBgn0085486		FBgn0029685	FBgn0031061				FBgn0036476	FBgn0031142	FBgn0033659				FBgn0029700			FBgn0050093		FBgn0050160	FBgn0085470					FBgn0034951			FBgn0051938	FBgn0032472		FBgn0029932	FBgn0038571		FBgn0035966	FBgn0031768
	FBgn0030151	FBgn0038060	FBgn0030716			FBgn0085494		FBgn0029748	FBgn0031082				FBgn0036484	FBgn0031157	FBgn0033728				FBgn0029718			FBgn0050109		FBgn0050275	FBgn0085490					FBgn0034959			FBgn0051988	FBgn0032494		FBgn0029933	FBgn0038579		FBgn0035978	FBgn0031772
	FBgn0030160	FBgn0038234	FBgn0030719			FBgn0086609		FBgn0029870	FBgn0031101				FBgn0036487	FBgn0031161	FBgn0033774				FBgn0029720			FBgn0050324		FBgn0050447	FBgn0085508					FBgn0034970			FBgn0052057	FBgn0032599		FBgn0029941	FBgn0038595		FBgn0036007	FBgn0031776
	FBgn0030234	FBgn0038275	FBgn0030755			FBgn0087013		FBgn0029878	FBgn0031108				FBgn0036496	FBgn0031171	FBgn0033786				FBgn0029737			FBgn0050412		FBgn0050462	FBgn0085516					FBgn0035042			FBgn0052364	FBgn0032603		FBgn0029979	FBgn0038617		FBgn0036099	FBgn0031777
	FBgn0030293	FBgn0038442	FBgn0030996					FBgn0029881	FBgn0031116				FBgn0036518	FBgn0031188	FBgn0033789				FBgn0029771			FBgn0050420		FBgn0050497	FBgn0085553					FBgn0035092			FBgn0052445	FBgn0032618		FBgn0030114	FBgn0038640		FBgn0036111	FBgn0031781
	FBgn0030478	FBgn0038443	FBgn0031213					FBgn0029971	FBgn0031130				FBgn0036537	FBgn0031240	FBgn0033985				FBgn0029783			FBgn0050431		FBgn0051025	FBgn0085686					FBgn0035099			FBgn0052600	FBgn0032634		FBgn0030151	FBgn0038783		FBgn0036272	FBgn0031812
	FBgn0030484	FBgn0038737	FBgn0031244					FBgn0029975	FBgn0031161				FBgn0036551	FBgn0031251	FBgn0033987				FBgn0029785			FBgn0051040		FBgn0051204	FBgn0085708					FBgn0035158			FBgn0053054	FBgn0032644		FBgn0030192	FBgn0039161		FBgn0036581	FBgn0031816
	FBgn0030514	FBgn0038768	FBgn0031287					FBgn0029996	FBgn0031163				FBgn0036576	FBgn0031265	FBgn0034013				FBgn0029826			FBgn0051415		FBgn0051224	FBgn0086358					FBgn0035170			FBgn0053092	FBgn0032652		FBgn0030245	FBgn0039346		FBgn0036673	FBgn0031820
	FBgn0030555	FBgn0038784	FBgn0031295					FBgn0030001	FBgn0031183				FBgn0036599	FBgn0031275	FBgn0034020				FBgn0029854			FBgn0051459		FBgn0051281	FBgn0086680					FBgn0035206			FBgn0053098	FBgn0032726		FBgn0030246	FBgn0039404		FBgn0036684	FBgn0031821
	FBgn0030558	FBgn0038790	FBgn0031331					FBgn0030010	FBgn0031208				FBgn0036613	FBgn0031276	FBgn0034027				FBgn0029860			FBgn0051460		FBgn0051533						FBgn0035270			FBgn0053230	FBgn0032770		FBgn0030299	FBgn0039434		FBgn0036816	FBgn0031856
	FBgn0030593	FBgn0038803	FBgn0031345					FBgn0030049	FBgn0031224				FBgn0036686	FBgn0031288	FBgn0034053				FBgn0029885			FBgn0051473		FBgn0051538						FBgn0035283			FBgn0053236	FBgn0032774		FBgn0030344	FBgn0039435		FBgn0036921	FBgn0032002
	FBgn0030638	FBgn0038900	FBgn0031347					FBgn0030086	FBgn0031235				FBgn0036799	FBgn0031315	FBgn0034085				FBgn0029890			FBgn0051682		FBgn0051693						FBgn0035526			FBgn0061209	FBgn0032783		FBgn0030388	FBgn0039540		FBgn0036946	FBgn0032048
	FBgn0030671	FBgn0038926	FBgn0031392					FBgn0030087	FBgn0031240				FBgn0036804	FBgn0031331	FBgn0034198				FBgn0030001			FBgn0051740		FBgn0051737						FBgn0035538			FBgn0085197	FBgn0032820		FBgn0030396	FBgn0039638		FBgn0037003	FBgn0032053
	FBgn0030679	FBgn0039061	FBgn0031484					FBgn0030094	FBgn0031251				FBgn0036893	FBgn0031335	FBgn0034245				FBgn0030006			FBgn0051852		FBgn0051773						FBgn0035608			FBgn0085211	FBgn0032835		FBgn0030435	FBgn0039645		FBgn0037016	FBgn0032060
	FBgn0030737	FBgn0039161	FBgn0031504					FBgn0030178	FBgn0031253				FBgn0036900	FBgn0031378	FBgn0034289				FBgn0030013			FBgn0051867		FBgn0051829						FBgn0035673			FBgn0085244	FBgn0032836		FBgn0030452	FBgn0039648		FBgn0037093	FBgn0032122
	FBgn0030799	FBgn0039207	FBgn0031585					FBgn0030244	FBgn0031265				FBgn0036910	FBgn0031384	FBgn0034296				FBgn0030015			FBgn0051938		FBgn0052306						FBgn0035765			FBgn0085258	FBgn0032845		FBgn0030555	FBgn0039664		FBgn0037239	FBgn0032154
	FBgn0030941	FBgn0039210	FBgn0031633					FBgn0030275	FBgn0031296				FBgn0036916	FBgn0031403	FBgn0034388				FBgn0030035			FBgn0052022		FBgn0052436						FBgn0035825			FBgn0085293	FBgn0032885		FBgn0030574	FBgn0039665		FBgn0037245	FBgn0032206
	FBgn0030944	FBgn0039224	FBgn0031659					FBgn0030276	FBgn0031333				FBgn0037026	FBgn0031443	FBgn0034406				FBgn0030079			FBgn0052208		FBgn0052462						FBgn0035967			FBgn0085316	FBgn0032900		FBgn0030603	FBgn0039702		FBgn0037332	FBgn0032240
	FBgn0030960	FBgn0039337	FBgn0031664					FBgn0030281	FBgn0031337				FBgn0037071	FBgn0031460	FBgn0034474				FBgn0030103			FBgn0052213		FBgn0052473						FBgn0035987			FBgn0085328	FBgn0032911		FBgn0030612	FBgn0039730		FBgn0037537	FBgn0032249
	FBgn0030976	FBgn0039435	FBgn0031670					FBgn0030293	FBgn0031372				FBgn0037084	FBgn0031462	FBgn0034480				FBgn0030159			FBgn0052214		FBgn0052591						FBgn0036154			FBgn0085403	FBgn0032922		FBgn0030716	FBgn0039742		FBgn0037539	FBgn0032292
	FBgn0030999	FBgn0039445	FBgn0031673					FBgn0030304	FBgn0031378				FBgn0037109	FBgn0031496	FBgn0034491				FBgn0030195			FBgn0052351		FBgn0052628						FBgn0036186			FBgn0085489	FBgn0033085		FBgn0030735	FBgn0039820		FBgn0037635	FBgn0032298
	FBgn0031002	FBgn0039566	FBgn0031691					FBgn0030336	FBgn0031388				FBgn0037120	FBgn0031498	FBgn0034663				FBgn0030237			FBgn0052445		FBgn0052651						FBgn0036240			FBgn0085692	FBgn0033092		FBgn0030859	FBgn0039860		FBgn0037636	FBgn0032393
	FBgn0031037	FBgn0039645	FBgn0031724					FBgn0030411	FBgn0031423				FBgn0037184	FBgn0031500	FBgn0034664				FBgn0030272			FBgn0052576		FBgn0052783						FBgn0036373			FBgn0086704	FBgn0033127		FBgn0030890	FBgn0040357		FBgn0037698	FBgn0032399
	FBgn0031066	FBgn0039709	FBgn0031728					FBgn0030482	FBgn0031430				FBgn0037220	FBgn0031529	FBgn0034717				FBgn0030289			FBgn0052673		FBgn0052833						FBgn0036476			FBgn0086736	FBgn0033139		FBgn0031012	FBgn0040385		FBgn0037756	FBgn0032407
	FBgn0031143	FBgn0039741	FBgn0031740					FBgn0030554	FBgn0031439				FBgn0037242	FBgn0031531	FBgn0034720				FBgn0030290			FBgn0052806		FBgn0053158						FBgn0036896				FBgn0033205		FBgn0031139	FBgn0040573		FBgn0037917	FBgn0032429
	FBgn0031190	FBgn0039820	FBgn0031861					FBgn0030581	FBgn0031442				FBgn0037348	FBgn0031720	FBgn0034758				FBgn0030292			FBgn0053054		FBgn0053265						FBgn0036927				FBgn0033266		FBgn0031170	FBgn0040685		FBgn0037979	FBgn0032444
	FBgn0031217	FBgn0039868	FBgn0031871					FBgn0030607	FBgn0031444				FBgn0037359	FBgn0031728	FBgn0034903				FBgn0030329			FBgn0053056		FBgn0053284						FBgn0036943				FBgn0033274		FBgn0031194	FBgn0040755		FBgn0038032	FBgn0032453
	FBgn0031231	FBgn0039882	FBgn0031905					FBgn0030608	FBgn0031458				FBgn0037454	FBgn0031733	FBgn0035028				FBgn0030346			FBgn0053092		FBgn0053287						FBgn0037000				FBgn0033320		FBgn0031235	FBgn0040763		FBgn0038033	FBgn0032454
	FBgn0031298	FBgn0040236	FBgn0031908					FBgn0030627	FBgn0031483				FBgn0037482	FBgn0031740	FBgn0035090				FBgn0030352			FBgn0053189		FBgn0053936						FBgn0037028				FBgn0033321		FBgn0031298	FBgn0040807		FBgn0038130	FBgn0032625
	FBgn0031299	FBgn0040573	FBgn0031919					FBgn0030638	FBgn0031498				FBgn0037530	FBgn0031751	FBgn0035253				FBgn0030367			FBgn0053230		FBgn0053937						FBgn0037060				FBgn0033366		FBgn0031300	FBgn0046876		FBgn0038387	FBgn0032702
	FBgn0031360	FBgn0040688	FBgn0031920					FBgn0030741	FBgn0031529				FBgn0037535	FBgn0031757	FBgn0035355				FBgn0030432			FBgn0053236		FBgn0061197						FBgn0037138				FBgn0033387		FBgn0031306	FBgn0050044		FBgn0038395	FBgn0032724
	FBgn0031362	FBgn0040697	FBgn0031934					FBgn0030763	FBgn0031531				FBgn0037556	FBgn0031758	FBgn0035356				FBgn0030433			FBgn0053293		FBgn0083960						FBgn0037220				FBgn0033452		FBgn0031414	FBgn0050045		FBgn0038450	FBgn0032751
	FBgn0031384	FBgn0042650	FBgn0031941					FBgn0030790	FBgn0031544				FBgn0037569	FBgn0031831	FBgn0035360				FBgn0030434			FBgn0054039		FBgn0085344						FBgn0037241				FBgn0033478		FBgn0031516	FBgn0050277		FBgn0038461	FBgn0032772
	FBgn0031449	FBgn0050158	FBgn0032018					FBgn0030796	FBgn0031546				FBgn0037602	FBgn0031844	FBgn0035364				FBgn0030435			FBgn0062412		FBgn0085463						FBgn0037245				FBgn0033480		FBgn0031566	FBgn0050321		FBgn0038463	FBgn0032798
	FBgn0031500	FBgn0050381	FBgn0032034					FBgn0030816	FBgn0031575				FBgn0037676	FBgn0031858	FBgn0035397				FBgn0030481			FBgn0063499		FBgn0243516						FBgn0037282				FBgn0033523		FBgn0031598	FBgn0050390		FBgn0038780	FBgn0032812
	FBgn0031517	FBgn0050386	FBgn0032047					FBgn0030829	FBgn0031610				FBgn0037702	FBgn0031859	FBgn0035450				FBgn0030502			FBgn0083943		FBgn0250746						FBgn0037562				FBgn0033550		FBgn0031635	FBgn0050431		FBgn0038809	FBgn0032834
	FBgn0031522	FBgn0051292	FBgn0032052					FBgn0030853	FBgn0031623				FBgn0037746	FBgn0031861	FBgn0035496				FBgn0030510			FBgn0085206								FBgn0037638				FBgn0033605		FBgn0031649	FBgn0051133		FBgn0038837	FBgn0032857
	FBgn0031523	FBgn0051314	FBgn0032109					FBgn0030872	FBgn0031657				FBgn0037822	FBgn0031876	FBgn0035505				FBgn0030522			FBgn0085316								FBgn0037663				FBgn0033623		FBgn0031741	FBgn0051163		FBgn0038840	FBgn0032877
	FBgn0031589	FBgn0051323	FBgn0032117					FBgn0030919	FBgn0031677				FBgn0037877	FBgn0031882	FBgn0035533				FBgn0030571			FBgn0085346								FBgn0037719				FBgn0033654		FBgn0031752	FBgn0051404		FBgn0038865	FBgn0032895
	FBgn0031600	FBgn0051324	FBgn0032131					FBgn0030935	FBgn0031682				FBgn0038035	FBgn0031909	FBgn0035583				FBgn0030581			FBgn0085354								FBgn0037728				FBgn0033659		FBgn0031814	FBgn0051481		FBgn0038923	FBgn0033132
	FBgn0031645	FBgn0051646	FBgn0032193					FBgn0031011	FBgn0031721				FBgn0038128	FBgn0031944	FBgn0035674				FBgn0030610			FBgn0085405								FBgn0037731				FBgn0033810		FBgn0031835	FBgn0051516		FBgn0038983	FBgn0033168
	FBgn0031668	FBgn0051648	FBgn0032200					FBgn0031107	FBgn0031753				FBgn0038296	FBgn0031947	FBgn0035720				FBgn0030616			FBgn0086134								FBgn0037780				FBgn0033820		FBgn0031866	FBgn0051559		FBgn0038984	FBgn0033187
	FBgn0031717	FBgn0051869	FBgn0032210					FBgn0031146	FBgn0031758				FBgn0038316	FBgn0031979	FBgn0035926				FBgn0030645			FBgn0086855								FBgn0037800				FBgn0033821		FBgn0031869	FBgn0051648		FBgn0039132	FBgn0033226
	FBgn0031824	FBgn0051952	FBgn0032219					FBgn0031232	FBgn0031772				FBgn0038472	FBgn0032034	FBgn0036043				FBgn0030668											FBgn0037918				FBgn0033871		FBgn0031899	FBgn0051700		FBgn0039156	FBgn0033351
	FBgn0031830	FBgn0052029	FBgn0032223					FBgn0031344	FBgn0031776				FBgn0038491	FBgn0032037	FBgn0036105				FBgn0030669											FBgn0037924				FBgn0033912		FBgn0031904	FBgn0051706		FBgn0039179	FBgn0033358
	FBgn0031912	FBgn0052541	FBgn0032224					FBgn0031359	FBgn0031784				FBgn0038582	FBgn0032109	FBgn0036144				FBgn0030686											FBgn0037955				FBgn0033961		FBgn0031951	FBgn0051721		FBgn0039209	FBgn0033373
	FBgn0031914	FBgn0052559	FBgn0032231					FBgn0031362	FBgn0031796				FBgn0038588	FBgn0032115	FBgn0036184				FBgn0030765											FBgn0038097				FBgn0033970		FBgn0031969	FBgn0051788		FBgn0039215	FBgn0033378
	FBgn0032001	FBgn0052662	FBgn0032246					FBgn0031697	FBgn0031801				FBgn0038601	FBgn0032162	FBgn0036232				FBgn0030770											FBgn0038290				FBgn0033980		FBgn0031985	FBgn0051821		FBgn0039328	FBgn0033400
	FBgn0032008	FBgn0052666	FBgn0032248					FBgn0031771	FBgn0031820				FBgn0038673	FBgn0032189	FBgn0036372				FBgn0030775											FBgn0038297				FBgn0034001		FBgn0031988	FBgn0051950		FBgn0039405	FBgn0033401
	FBgn0032015	FBgn0053171	FBgn0032259					FBgn0031810	FBgn0031849				FBgn0038684	FBgn0032214	FBgn0036374				FBgn0030792											FBgn0038419				FBgn0034010		FBgn0031998	FBgn0052085		FBgn0039554	FBgn0033437
	FBgn0032029	FBgn0053464	FBgn0032314					FBgn0031830	FBgn0031858				FBgn0038747	FBgn0032231	FBgn0036419				FBgn0030793											FBgn0038455				FBgn0034045		FBgn0032006	FBgn0052506		FBgn0039560	FBgn0033438
	FBgn0032084	FBgn0054006	FBgn0032347					FBgn0031836	FBgn0031878				FBgn0038825	FBgn0032261	FBgn0036533				FBgn0030796											FBgn0038484				FBgn0034061		FBgn0032013	FBgn0052511		FBgn0039600	FBgn0033475
	FBgn0032162	FBgn0062447	FBgn0032360					FBgn0031897	FBgn0031909				FBgn0038909	FBgn0032291	FBgn0036549				FBgn0030797											FBgn0038574				FBgn0034076		FBgn0032018	FBgn0052536		FBgn0039740	FBgn0033529
	FBgn0032216	FBgn0063498	FBgn0032364					FBgn0031975	FBgn0031944				FBgn0038949	FBgn0032306	FBgn0036616				FBgn0030842											FBgn0038612				FBgn0034086		FBgn0032116	FBgn0052537		FBgn0039808	FBgn0033582
	FBgn0032350	FBgn0083955	FBgn0032371					FBgn0031995	FBgn0031997				FBgn0038965	FBgn0032314	FBgn0036663				FBgn0030847											FBgn0038774				FBgn0034089		FBgn0032120	FBgn0052559		FBgn0039870	FBgn0033615
	FBgn0032382	FBgn0084027	FBgn0032397					FBgn0032023	FBgn0032004				FBgn0038972	FBgn0032329	FBgn0036738				FBgn0030877											FBgn0038828				FBgn0034117		FBgn0032138	FBgn0052691		FBgn0039872	FBgn0033665
	FBgn0032451	FBgn0085320	FBgn0032444					FBgn0032129	FBgn0032012				FBgn0039013	FBgn0032345	FBgn0036752				FBgn0030882											FBgn0038829				FBgn0034140		FBgn0032144	FBgn0052831		FBgn0039902	FBgn0033760
	FBgn0032453	FBgn0085355	FBgn0032448					FBgn0032147	FBgn0032013				FBgn0039055	FBgn0032375	FBgn0036766				FBgn0030883											FBgn0038837				FBgn0034141		FBgn0032187	FBgn0053107		FBgn0039938	FBgn0033770
	FBgn0032518	FBgn0085370	FBgn0032453					FBgn0032156	FBgn0032019				FBgn0039160	FBgn0032424	FBgn0036767				FBgn0030898											FBgn0038840				FBgn0034142		FBgn0032217	FBgn0053108		FBgn0039942	FBgn0033846
	FBgn0032597	FBgn0085388	FBgn0032454					FBgn0032169	FBgn0032035				FBgn0039165	FBgn0032485	FBgn0036793				FBgn0030921											FBgn0038862				FBgn0034162		FBgn0032218	FBgn0053171		FBgn0039943	FBgn0033884
	FBgn0032614	FBgn0085403	FBgn0032457					FBgn0032170	FBgn0032037				FBgn0039226	FBgn0032487	FBgn0036896				FBgn0030930											FBgn0038869				FBgn0034179		FBgn0032233	FBgn0053237		FBgn0039970	FBgn0033907
	FBgn0032704	FBgn0085451	FBgn0032464					FBgn0032222	FBgn0032039				FBgn0039254	FBgn0032503	FBgn0036901				FBgn0030955											FBgn0038872				FBgn0034199		FBgn0032246	FBgn0053239		FBgn0040099	FBgn0033928
	FBgn0032835	FBgn0085489	FBgn0032465					FBgn0032297	FBgn0032051				FBgn0039261	FBgn0032515	FBgn0036904				FBgn0030964											FBgn0038927				FBgn0034200		FBgn0032264	FBgn0053347		FBgn0040108	FBgn0033985
	FBgn0032864	FBgn0085515	FBgn0032478					FBgn0032341	FBgn0032065				FBgn0039270	FBgn0032516	FBgn0036945				FBgn0030966											FBgn0038996				FBgn0034243		FBgn0032265	FBgn0053542		FBgn0040229	FBgn0034011
	FBgn0032935	FBgn0085655	FBgn0032482					FBgn0032402	FBgn0032111				FBgn0039335	FBgn0032526	FBgn0036980				FBgn0030974											FBgn0039049				FBgn0034248		FBgn0032363	FBgn0054054		FBgn0040283	FBgn0034025
	FBgn0033079	FBgn0086348	FBgn0032632					FBgn0032469	FBgn0032196				FBgn0039391	FBgn0032563	FBgn0036996				FBgn0031003											FBgn0039059				FBgn0034290		FBgn0032398	FBgn0058182		FBgn0040305	FBgn0034184
	FBgn0033178	FBgn0086447	FBgn0032637					FBgn0032475	FBgn0032205				FBgn0039393	FBgn0032587	FBgn0037000				FBgn0031026											FBgn0039064				FBgn0034311		FBgn0032456	FBgn0058376		FBgn0040522	FBgn0034262
	FBgn0033236	FBgn0086450	FBgn0032640					FBgn0032666	FBgn0032214				FBgn0039642	FBgn0032619	FBgn0037011				FBgn0031035											FBgn0039169				FBgn0034329		FBgn0032467	FBgn0061435		FBgn0040914	FBgn0034267
	FBgn0033387	FBgn0086677	FBgn0032654					FBgn0032688	FBgn0032215				FBgn0039654	FBgn0032635	FBgn0037074				FBgn0031038											FBgn0039172				FBgn0034330		FBgn0032471	FBgn0067052		FBgn0041094	FBgn0034312
	FBgn0033428	FBgn0086712	FBgn0032656					FBgn0032700	FBgn0032292				FBgn0039667	FBgn0032647	FBgn0037081				FBgn0031039											FBgn0039219				FBgn0034331		FBgn0032477	FBgn0069972		FBgn0042174	FBgn0034371
	FBgn0033486		FBgn0032664					FBgn0032773	FBgn0032293				FBgn0039689	FBgn0032693	FBgn0037215				FBgn0031041											FBgn0039261				FBgn0034350		FBgn0032479	FBgn0083981		FBgn0043792	FBgn0034430
	FBgn0033518		FBgn0032677					FBgn0032810	FBgn0032307				FBgn0039733	FBgn0032699	FBgn0037218				FBgn0031045											FBgn0039277				FBgn0034364		FBgn0032614	FBgn0084014		FBgn0043884	FBgn0034576
	FBgn0033519		FBgn0032680					FBgn0032870	FBgn0032312				FBgn0039874	FBgn0032703	FBgn0037228				FBgn0031047											FBgn0039283				FBgn0034405		FBgn0032656	FBgn0085238		FBgn0044826	FBgn0034626
	FBgn0033521		FBgn0032689					FBgn0033048	FBgn0032365				FBgn0039914	FBgn0032705	FBgn0037525				FBgn0031049											FBgn0039307				FBgn0034432		FBgn0032669	FBgn0085254		FBgn0046874	FBgn0034634
	FBgn0033543		FBgn0032693					FBgn0033128	FBgn0032372				FBgn0040232	FBgn0032719	FBgn0037562				FBgn0031093											FBgn0039394				FBgn0034443		FBgn0032689	FBgn0085277		FBgn0047114	FBgn0034645
	FBgn0033555		FBgn0032721					FBgn0033203	FBgn0032374				FBgn0040337	FBgn0032768	FBgn0037647				FBgn0031099											FBgn0039467				FBgn0034500		FBgn0032694	FBgn0085278		FBgn0051092	FBgn0034654
	FBgn0033710		FBgn0032744					FBgn0033246	FBgn0032419				FBgn0040700	FBgn0032769	FBgn0037678				FBgn0031110											FBgn0039616				FBgn0034509		FBgn0032715	FBgn0085310		FBgn0051116	FBgn0034657
	FBgn0033717		FBgn0032769					FBgn0033289	FBgn0032431				FBgn0040737	FBgn0032771	FBgn0037684				FBgn0031129											FBgn0039738				FBgn0034511		FBgn0032752	FBgn0085318		FBgn0051140	FBgn0034724
	FBgn0033751		FBgn0032771					FBgn0033367	FBgn0032447				FBgn0041180	FBgn0032811	FBgn0037733				FBgn0031142											FBgn0039782				FBgn0034517		FBgn0032838	FBgn0085345		FBgn0051149	FBgn0034863
	FBgn0033781		FBgn0032799					FBgn0033383	FBgn0032448				FBgn0041607	FBgn0032818	FBgn0037750				FBgn0031148											FBgn0039787				FBgn0034538		FBgn0032880	FBgn0085351		FBgn0051151	FBgn0034898
	FBgn0033814		FBgn0032850					FBgn0033391	FBgn0032471				FBgn0042132	FBgn0032821	FBgn0037788				FBgn0031164											FBgn0039790				FBgn0034543		FBgn0032940	FBgn0085474		FBgn0051222	FBgn0034902
	FBgn0033879		FBgn0032867					FBgn0033426	FBgn0032483				FBgn0042711	FBgn0032863	FBgn0037800				FBgn0031176											FBgn0039849				FBgn0034579		FBgn0032946	FBgn0085475		FBgn0051304	FBgn0034913
	FBgn0033913		FBgn0032868					FBgn0033446	FBgn0032492				FBgn0043457	FBgn0032964	FBgn0037934				FBgn0031189											FBgn0039854				FBgn0034694		FBgn0032956	FBgn0085515		FBgn0051326	FBgn0035040
	FBgn0033973		FBgn0032876					FBgn0033465	FBgn0032519				FBgn0050127	FBgn0032968	FBgn0037936				FBgn0031229											FBgn0039872				FBgn0034761		FBgn0032997	FBgn0085524		FBgn0051345	FBgn0035064
	FBgn0033980		FBgn0032924					FBgn0033633	FBgn0032520				FBgn0050149	FBgn0033055	FBgn0037954				FBgn0031247											FBgn0039900				FBgn0034796		FBgn0032999	FBgn0085531		FBgn0051523	FBgn0035146
	FBgn0034089		FBgn0032956					FBgn0033778	FBgn0032522				FBgn0050342	FBgn0033083	FBgn0037968				FBgn0031268											FBgn0039920				FBgn0034860		FBgn0033010	FBgn0085549		FBgn0051660	FBgn0035152
	FBgn0034179		FBgn0032961					FBgn0033783	FBgn0032524				FBgn0050401	FBgn0033086	FBgn0038181				FBgn0031276											FBgn0039927				FBgn0034888		FBgn0033017	FBgn0085554		FBgn0051713	FBgn0035169
	FBgn0034258		FBgn0033005					FBgn0033853	FBgn0032530				FBgn0050404	FBgn0033109	FBgn0038194				FBgn0031304											FBgn0039936				FBgn0034909		FBgn0033021	FBgn0085589		FBgn0051760	FBgn0035179
	FBgn0034321		FBgn0033015					FBgn0033879	FBgn0032553				FBgn0050420	FBgn0033183	FBgn0038243				FBgn0031310											FBgn0039944				FBgn0035022		FBgn0033095	FBgn0085655		FBgn0051778	FBgn0035210
	FBgn0034371		FBgn0033021					FBgn0033919	FBgn0032563				FBgn0051109	FBgn0033235	FBgn0038257				FBgn0031312											FBgn0039959				FBgn0035090		FBgn0033113	FBgn0086360		FBgn0051809	FBgn0035272
	FBgn0034392		FBgn0033094					FBgn0034021	FBgn0032577				FBgn0051301	FBgn0033317	FBgn0038259				FBgn0031314											FBgn0039994				FBgn0035091		FBgn0033121			FBgn0051864	FBgn0035370
	FBgn0034418		FBgn0033121					FBgn0034029	FBgn0032635				FBgn0051320	FBgn0033337	FBgn0038290				FBgn0031364											FBgn0039997				FBgn0035107		FBgn0033129			FBgn0051906	FBgn0035390
	FBgn0034501		FBgn0033174					FBgn0034053	FBgn0032636				FBgn0051414	FBgn0033364	FBgn0038291				FBgn0031381											FBgn0040066				FBgn0035247		FBgn0033153			FBgn0051998	FBgn0035393
	FBgn0034512		FBgn0033273					FBgn0034056	FBgn0032647				FBgn0051451	FBgn0033486	FBgn0038292				FBgn0031407											FBgn0040097				FBgn0035287		FBgn0033196			FBgn0052030	FBgn0035405
	FBgn0034515		FBgn0033287					FBgn0034067	FBgn0032648				FBgn0051641	FBgn0033672	FBgn0038346				FBgn0031437											FBgn0040208				FBgn0035290		FBgn0033236			FBgn0052072	FBgn0035482
	FBgn0034542		FBgn0033322					FBgn0034151	FBgn0032650				FBgn0051677	FBgn0033673	FBgn0038347				FBgn0031443											FBgn0040284				FBgn0035388		FBgn0033260			FBgn0052169	FBgn0035490
	FBgn0034576		FBgn0033323					FBgn0034313	FBgn0032655				FBgn0051752	FBgn0033680	FBgn0038419				FBgn0031459											FBgn0040344				FBgn0035480		FBgn0033397			FBgn0052311	FBgn0035495
	FBgn0034583		FBgn0033357					FBgn0034321	FBgn0032659				FBgn0051763	FBgn0033687	FBgn0038441				FBgn0031473											FBgn0040395				FBgn0035484		FBgn0033482			FBgn0052423	FBgn0035589
	FBgn0034641		FBgn0033474					FBgn0034388	FBgn0032660				FBgn0051852	FBgn0033705	FBgn0038535				FBgn0031495											FBgn0041004				FBgn0035501		FBgn0033483			FBgn0052451	FBgn0035590
	FBgn0034711		FBgn0033544					FBgn0034420	FBgn0032671				FBgn0052021	FBgn0033735	FBgn0038603				FBgn0031505											FBgn0042132				FBgn0035515		FBgn0033522			FBgn0052512	FBgn0035772
	FBgn0034877		FBgn0033673					FBgn0034495	FBgn0032691				FBgn0052132	FBgn0033737	FBgn0038680				FBgn0031545											FBgn0042134				FBgn0035517		FBgn0033675			FBgn0052529	FBgn0035867
	FBgn0034885		FBgn0033675					FBgn0034497	FBgn0032707				FBgn0052176	FBgn0033764	FBgn0038693				FBgn0031562											FBgn0042693				FBgn0035539		FBgn0033712			FBgn0052594	FBgn0035886
	FBgn0034887		FBgn0033734					FBgn0034535	FBgn0032725				FBgn0052181	FBgn0033842	FBgn0038700				FBgn0031611											FBgn0042696				FBgn0035540		FBgn0033739			FBgn0052649	FBgn0035995
	FBgn0034897		FBgn0033738					FBgn0034618	FBgn0032727				FBgn0052184	FBgn0033865	FBgn0038973				FBgn0031613											FBgn0043904				FBgn0035541		FBgn0033762			FBgn0052666	FBgn0036196
	FBgn0034968		FBgn0033755					FBgn0034738	FBgn0032740				FBgn0052344	FBgn0033882	FBgn0039114				FBgn0031630											FBgn0045038				FBgn0035592		FBgn0033771			FBgn0052667	FBgn0036197
	FBgn0034997		FBgn0033762					FBgn0034856	FBgn0032741				FBgn0052409	FBgn0033971	FBgn0039154				FBgn0031631											FBgn0050004				FBgn0035696		FBgn0033799			FBgn0052687	FBgn0036302
	FBgn0035004		FBgn0033764					FBgn0034988	FBgn0032843				FBgn0052598	FBgn0034009	FBgn0039277				FBgn0031637											FBgn0050022				FBgn0035762		FBgn0033837			FBgn0052694	FBgn0036314
	FBgn0035020		FBgn0033784					FBgn0035065	FBgn0032849				FBgn0052648	FBgn0034037	FBgn0039309				FBgn0031640											FBgn0050052				FBgn0035811		FBgn0033902			FBgn0053197	FBgn0036340
	FBgn0035133		FBgn0033794					FBgn0035083	FBgn0032863				FBgn0052669	FBgn0034051	FBgn0039312				FBgn0031643											FBgn0050100				FBgn0035827		FBgn0033915			FBgn0053204	FBgn0036557
	FBgn0035137		FBgn0033813					FBgn0035171	FBgn0032878				FBgn0052685	FBgn0034097	FBgn0039313				FBgn0031662											FBgn0050421				FBgn0035876		FBgn0033936			FBgn0053229	FBgn0036585
	FBgn0035147		FBgn0033818					FBgn0035194	FBgn0032884				FBgn0052774	FBgn0034105	FBgn0039326				FBgn0031675											FBgn0050496				FBgn0035880		FBgn0033978			FBgn0053334	FBgn0036589
	FBgn0035163		FBgn0033837					FBgn0035285	FBgn0032886				FBgn0052797	FBgn0034127	FBgn0039330				FBgn0031684											FBgn0051102				FBgn0035904		FBgn0033981			FBgn0053553	FBgn0036613
	FBgn0035165		FBgn0033861					FBgn0035397	FBgn0032925				FBgn0052944	FBgn0034134	FBgn0039342				FBgn0031708											FBgn0051116				FBgn0035911		FBgn0034027			FBgn0053715	FBgn0036686
	FBgn0035202		FBgn0033875					FBgn0035533	FBgn0032957				FBgn0053267	FBgn0034205	FBgn0039394				FBgn0031722											FBgn0051203				FBgn0035950		FBgn0034063			FBgn0061492	FBgn0036691
	FBgn0035228		FBgn0033883					FBgn0035544	FBgn0032972				FBgn0053303	FBgn0034274	FBgn0039420				FBgn0031729											FBgn0051211				FBgn0036022		FBgn0034072			FBgn0063491	FBgn0036728
	FBgn0035266		FBgn0033885					FBgn0035600	FBgn0032988				FBgn0053522	FBgn0034314	FBgn0039433				FBgn0031749											FBgn0051265				FBgn0036101		FBgn0034075			FBgn0064122	FBgn0036771
	FBgn0035280		FBgn0033889					FBgn0035726	FBgn0032999				FBgn0054015	FBgn0034315	FBgn0039447				FBgn0031751											FBgn0051367				FBgn0036116		FBgn0034155			FBgn0083956	FBgn0036774
	FBgn0035287		FBgn0033897					FBgn0035985	FBgn0033017				FBgn0061362	FBgn0034327	FBgn0039474				FBgn0031757											FBgn0051496				FBgn0036146		FBgn0034158			FBgn0083962	FBgn0036780
	FBgn0035290		FBgn0033900					FBgn0036094	FBgn0033042				FBgn0083970	FBgn0034328	FBgn0039483				FBgn0031774											FBgn0051659				FBgn0036147		FBgn0034180			FBgn0084024	FBgn0036799
	FBgn0035390		FBgn0033929					FBgn0036102	FBgn0033063				FBgn0085263	FBgn0034361	FBgn0039620				FBgn0031777											FBgn0051710				FBgn0036198		FBgn0034195			FBgn0084027	FBgn0036890
	FBgn0035402		FBgn0033963					FBgn0036111	FBgn0033081				FBgn0085363	FBgn0034372	FBgn0039647				FBgn0031817											FBgn0051712				FBgn0036255		FBgn0034237			FBgn0085188	FBgn0036919
	FBgn0035404		FBgn0033996					FBgn0036278	FBgn0033090				FBgn0085391	FBgn0034434	FBgn0039670				FBgn0031850											FBgn0051901				FBgn0036342		FBgn0034246			FBgn0085389	FBgn0036922
	FBgn0035438		FBgn0034031					FBgn0036279	FBgn0033113				FBgn0085476	FBgn0034461	FBgn0039685				FBgn0031859											FBgn0052000				FBgn0036359		FBgn0034261			FBgn0085432	FBgn0036999
	FBgn0035444		FBgn0034046					FBgn0036287	FBgn0033141				FBgn0085676	FBgn0034506	FBgn0039690				FBgn0031952											FBgn0052016				FBgn0036366		FBgn0034277			FBgn0085445	FBgn0037001
	FBgn0035480		FBgn0034081					FBgn0036316	FBgn0033156				FBgn0085710	FBgn0034532	FBgn0039756				FBgn0031954											FBgn0052121				FBgn0036462		FBgn0034380			FBgn0086656	FBgn0037057
	FBgn0035523		FBgn0034082					FBgn0036337	FBgn0033164				FBgn0086349	FBgn0034534	FBgn0039777				FBgn0031977											FBgn0052203				FBgn0036545		FBgn0034400			FBgn0086690	FBgn0037061
	FBgn0035542		FBgn0034091					FBgn0036396	FBgn0033165				FBgn0086855	FBgn0034546	FBgn0039778				FBgn0031980											FBgn0052221				FBgn0036547		FBgn0034412			FBgn0086897	FBgn0037102
	FBgn0035587		FBgn0034129					FBgn0036428	FBgn0033187				FBgn0087012	FBgn0034560	FBgn0040001				FBgn0032000											FBgn0052252				FBgn0036580		FBgn0034418			FBgn0086899	FBgn0037156
	FBgn0035600		FBgn0034135					FBgn0036446	FBgn0033222					FBgn0034599	FBgn0040723				FBgn0032010											FBgn0052432				FBgn0036616		FBgn0034436			FBgn0086905	FBgn0037199
	FBgn0035631		FBgn0034175					FBgn0036637	FBgn0033233					FBgn0034601	FBgn0040729				FBgn0032020											FBgn0052475				FBgn0036619		FBgn0034438			FBgn0086911	FBgn0037229
	FBgn0035722		FBgn0034176					FBgn0036661	FBgn0033238					FBgn0034648	FBgn0040958				FBgn0032022											FBgn0052485				FBgn0036656		FBgn0034451				FBgn0037261
	FBgn0035811		FBgn0034210					FBgn0036663	FBgn0033243					FBgn0034711	FBgn0042104				FBgn0032023											FBgn0052549				FBgn0036659		FBgn0034519				FBgn0037305
	FBgn0035850		FBgn0034215					FBgn0036732	FBgn0033264					FBgn0034729	FBgn0042119				FBgn0032025											FBgn0052626				FBgn0036698		FBgn0034527				FBgn0037330
	FBgn0035906		FBgn0034263					FBgn0036742	FBgn0033265					FBgn0034814	FBgn0042693				FBgn0032060											FBgn0052845				FBgn0036731		FBgn0034563				FBgn0037340
	FBgn0035929		FBgn0034265					FBgn0036819	FBgn0033267					FBgn0034817	FBgn0043471				FBgn0032061											FBgn0053052				FBgn0036745		FBgn0034580				FBgn0037347
	FBgn0035933		FBgn0034277					FBgn0036821	FBgn0033283					FBgn0034825	FBgn0043575				FBgn0032181											FBgn0053240				FBgn0036769		FBgn0034628				FBgn0037370
	FBgn0035941		FBgn0034278					FBgn0036837	FBgn0033292					FBgn0034838	FBgn0045064				FBgn0032202											FBgn0053242				FBgn0036783		FBgn0034662				FBgn0037555
	FBgn0035950		FBgn0034312					FBgn0036862	FBgn0033317					FBgn0034846	FBgn0047334				FBgn0032233											FBgn0053245				FBgn0036813		FBgn0034691				FBgn0037648
	FBgn0035953		FBgn0034314					FBgn0036888	FBgn0033432					FBgn0034893	FBgn0050020				FBgn0032240											FBgn0053246				FBgn0036820		FBgn0034717				FBgn0037669
	FBgn0035965		FBgn0034363					FBgn0037044	FBgn0033461					FBgn0034908	FBgn0050042				FBgn0032268											FBgn0053481				FBgn0036835		FBgn0034733				FBgn0037687
	FBgn0035977		FBgn0034381					FBgn0037116	FBgn0033473					FBgn0034915	FBgn0050296				FBgn0032283											FBgn0053511				FBgn0036926		FBgn0034742				FBgn0037716
	FBgn0036064		FBgn0034401					FBgn0037251	FBgn0033477					FBgn0034937	FBgn0050360				FBgn0032296											FBgn0054002				FBgn0036968		FBgn0034783				FBgn0037760
	FBgn0036135		FBgn0034419					FBgn0037292	FBgn0033499					FBgn0034979	FBgn0050389				FBgn0032313											FBgn0054015				FBgn0036992		FBgn0034797				FBgn0037814
	FBgn0036210		FBgn0034451					FBgn0037344	FBgn0033605					FBgn0034998	FBgn0050463				FBgn0032358											FBgn0054033				FBgn0036997		FBgn0034802				FBgn0037848
	FBgn0036262		FBgn0034464					FBgn0037366	FBgn0033613					FBgn0035160	FBgn0050475				FBgn0032370											FBgn0054034				FBgn0037202		FBgn0034854				FBgn0037853
	FBgn0036290		FBgn0034554					FBgn0037380	FBgn0033664					FBgn0035204	FBgn0051004				FBgn0032388											FBgn0054036				FBgn0037228		FBgn0034997				FBgn0037929
	FBgn0036318		FBgn0034560					FBgn0037448	FBgn0033687					FBgn0035231	FBgn0051082				FBgn0032390											FBgn0058196				FBgn0037288		FBgn0035039				FBgn0037941
	FBgn0036461		FBgn0034592					FBgn0037525	FBgn0033692					FBgn0035233	FBgn0051086				FBgn0032393											FBgn0061200				FBgn0037345		FBgn0035101				FBgn0037942
	FBgn0036501		FBgn0034649					FBgn0037548	FBgn0033705					FBgn0035254	FBgn0051104				FBgn0032404											FBgn0064117				FBgn0037433		FBgn0035133				FBgn0037999
	FBgn0036545		FBgn0034655					FBgn0037578	FBgn0033712					FBgn0035273	FBgn0051145				FBgn0032407											FBgn0069969				FBgn0037491		FBgn0035178				FBgn0038014
	FBgn0036553		FBgn0034659					FBgn0037631	FBgn0033737					FBgn0035316	FBgn0051198				FBgn0032422											FBgn0082585				FBgn0037515		FBgn0035229				FBgn0038056
	FBgn0036558		FBgn0034671					FBgn0037636	FBgn0033748					FBgn0035401	FBgn0051211				FBgn0032424											FBgn0083938				FBgn0037537		FBgn0035239				FBgn0038099
	FBgn0036566		FBgn0034684					FBgn0037715	FBgn0033749					FBgn0035422	FBgn0051221				FBgn0032453											FBgn0083965				FBgn0037567		FBgn0035265				FBgn0038107
	FBgn0036642		FBgn0034713					FBgn0037817	FBgn0033757					FBgn0035440	FBgn0051233				FBgn0032485											FBgn0085313				FBgn0037637		FBgn0035296				FBgn0038161
	FBgn0036697		FBgn0034723					FBgn0037873	FBgn0033834					FBgn0035449	FBgn0051300				FBgn0032487											FBgn0085442				FBgn0037657		FBgn0035333				FBgn0038199
	FBgn0036740		FBgn0034740					FBgn0037880	FBgn0033845					FBgn0035475	FBgn0051431				FBgn0032513											FBgn0085503				FBgn0037684		FBgn0035347				FBgn0038209
	FBgn0036741		FBgn0034842					FBgn0038053	FBgn0033862					FBgn0035489	FBgn0051522				FBgn0032587											FBgn0086441				FBgn0037877		FBgn0035375				FBgn0038217
	FBgn0036756		FBgn0034873					FBgn0038197	FBgn0033864					FBgn0035518	FBgn0051534				FBgn0032595											FBgn0086778				FBgn0037922		FBgn0035392				FBgn0038220
	FBgn0036759		FBgn0034893					FBgn0038294	FBgn0033865					FBgn0035520	FBgn0051646				FBgn0032634											FBgn0086909				FBgn0037930		FBgn0035411				FBgn0038235
	FBgn0036762		FBgn0034948					FBgn0038310	FBgn0033886					FBgn0035529	FBgn0051710				FBgn0032642											FBgn0087039				FBgn0037935		FBgn0035578				FBgn0038327
	FBgn0036769		FBgn0034951					FBgn0038318	FBgn0033925					FBgn0035630	FBgn0051712				FBgn0032644											FBgn0250747				FBgn0037936		FBgn0035710				FBgn0038369
	FBgn0036824		FBgn0034963					FBgn0038326	FBgn0033984					FBgn0035638	FBgn0051719				FBgn0032698															FBgn0037938		FBgn0035755				FBgn0038437
	FBgn0036825		FBgn0034971					FBgn0038341	FBgn0034008					FBgn0035692	FBgn0051758				FBgn0032724															FBgn0038013		FBgn0035802				FBgn0038491
	FBgn0036857		FBgn0035002					FBgn0038349	FBgn0034032					FBgn0035693	FBgn0051847				FBgn0032746															FBgn0038020		FBgn0035857				FBgn0038524
	FBgn0036891		FBgn0035008					FBgn0038528	FBgn0034033					FBgn0035708	FBgn0051901				FBgn0032755															FBgn0038037		FBgn0035877				FBgn0038552
	FBgn0036927		FBgn0035122					FBgn0038544	FBgn0034063					FBgn0035727	FBgn0052046				FBgn0032814															FBgn0038043		FBgn0035888				FBgn0038570
	FBgn0036986		FBgn0035171					FBgn0038587	FBgn0034086					FBgn0035852	FBgn0052190				FBgn0032816															FBgn0038078		FBgn0035900				FBgn0038672
	FBgn0036992		FBgn0035176					FBgn0038665	FBgn0034097					FBgn0035878	FBgn0052389				FBgn0032818															FBgn0038115		FBgn0035937				FBgn0038691
	FBgn0036993		FBgn0035195					FBgn0038820	FBgn0034105					FBgn0035890	FBgn0052407				FBgn0032848															FBgn0038127		FBgn0035966				FBgn0038787
	FBgn0036999		FBgn0035196					FBgn0038877	FBgn0034122					FBgn0035915	FBgn0052432				FBgn0032871															FBgn0038149		FBgn0036007				FBgn0038806
	FBgn0037001		FBgn0035226					FBgn0038984	FBgn0034133					FBgn0035929	FBgn0053097				FBgn0032899															FBgn0038172		FBgn0036032				FBgn0038830
	FBgn0037007		FBgn0035243					FBgn0039026	FBgn0034195					FBgn0035943	FBgn0053113				FBgn0032900															FBgn0038194		FBgn0036137				FBgn0038863
	FBgn0037024		FBgn0035333					FBgn0039112	FBgn0034205					FBgn0035952	FBgn0053174				FBgn0032909															FBgn0038211		FBgn0036141				FBgn0038891
	FBgn0037138		FBgn0035348					FBgn0039114	FBgn0034231					FBgn0036020	FBgn0053306				FBgn0032922															FBgn0038250		FBgn0036172				FBgn0038903
	FBgn0037140		FBgn0035426					FBgn0039151	FBgn0034242					FBgn0036030	FBgn0053346				FBgn0032974															FBgn0038299		FBgn0036203				FBgn0038908
	FBgn0037163		FBgn0035440					FBgn0039184	FBgn0034251					FBgn0036031	FBgn0053472				FBgn0033000															FBgn0038356		FBgn0036210				FBgn0038947
	FBgn0037270		FBgn0035449					FBgn0039252	FBgn0034299					FBgn0036052	FBgn0053526				FBgn0033052															FBgn0038465		FBgn0036289				FBgn0038981
	FBgn0037292		FBgn0035455					FBgn0039348	FBgn0034315					FBgn0036057	FBgn0053528				FBgn0033083															FBgn0038476		FBgn0036321				FBgn0038985
	FBgn0037298		FBgn0035464					FBgn0039358	FBgn0034415					FBgn0036064	FBgn0053532				FBgn0033104															FBgn0038516		FBgn0036402				FBgn0039038
	FBgn0037312		FBgn0035473					FBgn0039427	FBgn0034423					FBgn0036075	FBgn0053533				FBgn0033130															FBgn0038589		FBgn0036448				FBgn0039115
	FBgn0037329		FBgn0035483					FBgn0039430	FBgn0034430					FBgn0036090	FBgn0054020				FBgn0033132															FBgn0038680		FBgn0036509				FBgn0039131
	FBgn0037351		FBgn0035519					FBgn0039433	FBgn0034455					FBgn0036127	FBgn0054026				FBgn0033134															FBgn0038684		FBgn0036606				FBgn0039159
	FBgn0037358		FBgn0035558					FBgn0039436	FBgn0034459					FBgn0036162	FBgn0054036				FBgn0033162															FBgn0038742		FBgn0036621				FBgn0039204
	FBgn0037442		FBgn0035688					FBgn0039483	FBgn0034461					FBgn0036218	FBgn0062412				FBgn0033179															FBgn0038842		FBgn0036697				FBgn0039233
	FBgn0037465		FBgn0035693					FBgn0039594	FBgn0034463					FBgn0036222	FBgn0069242				FBgn0033190															FBgn0038857		FBgn0036741				FBgn0039269
	FBgn0037467		FBgn0035715					FBgn0039611	FBgn0034467					FBgn0036254	FBgn0082582				FBgn0033232															FBgn0038858		FBgn0036756				FBgn0039451
	FBgn0037473		FBgn0035742					FBgn0039629	FBgn0034477					FBgn0036286	FBgn0082585				FBgn0033261															FBgn0038946		FBgn0036770				FBgn0039555
	FBgn0037513		FBgn0035823					FBgn0039674	FBgn0034478					FBgn0036301	FBgn0083936				FBgn0033266															FBgn0038966		FBgn0036808				FBgn0039558
	FBgn0037517		FBgn0035825					FBgn0039757	FBgn0034483					FBgn0036325	FBgn0085201				FBgn0033274															FBgn0038989		FBgn0036814				FBgn0039562
	FBgn0037534		FBgn0035853					FBgn0039774	FBgn0034506					FBgn0036354	FBgn0085208				FBgn0033278															FBgn0039024		FBgn0036828				FBgn0039563
	FBgn0037607		FBgn0035944					FBgn0039776	FBgn0034527					FBgn0036364	FBgn0085216				FBgn0033337															FBgn0039040		FBgn0036831				FBgn0039580
	FBgn0037637		FBgn0035955					FBgn0039886	FBgn0034601					FBgn0036465	FBgn0085223				FBgn0033351															FBgn0039043		FBgn0036892				FBgn0039678
	FBgn0037644		FBgn0035983					FBgn0039909	FBgn0034646					FBgn0036502	FBgn0085261				FBgn0033358															FBgn0039068		FBgn0036911				FBgn0039735
	FBgn0037671		FBgn0036005					FBgn0040108	FBgn0034651					FBgn0036512	FBgn0085320				FBgn0033373															FBgn0039073		FBgn0036913				FBgn0039740
	FBgn0037714		FBgn0036029					FBgn0040153	FBgn0034681					FBgn0036516	FBgn0085358				FBgn0033377															FBgn0039074		FBgn0036935				FBgn0039742
	FBgn0037715		FBgn0036057					FBgn0040229	FBgn0034727					FBgn0036614	FBgn0085421				FBgn0033380															FBgn0039102		FBgn0036991				FBgn0039754
	FBgn0037764		FBgn0036059					FBgn0040336	FBgn0034729					FBgn0036662	FBgn0085636				FBgn0033413															FBgn0039135		FBgn0036995				FBgn0039765
	FBgn0037819		FBgn0036070					FBgn0040382	FBgn0034774					FBgn0036689	FBgn0086376				FBgn0033421															FBgn0039205		FBgn0037016				FBgn0039766
	FBgn0037906		FBgn0036075					FBgn0040397	FBgn0034791					FBgn0036703	FBgn0086783				FBgn0033426															FBgn0039218		FBgn0037020				FBgn0039869
	FBgn0037955		FBgn0036093					FBgn0040398	FBgn0034826					FBgn0036710	FBgn0086902				FBgn0033429															FBgn0039259		FBgn0037074				FBgn0039950
	FBgn0037971		FBgn0036118					FBgn0040475	FBgn0034827					FBgn0036729	FBgn0086909				FBgn0033431															FBgn0039271		FBgn0037093				FBgn0040089
	FBgn0038115		FBgn0036125					FBgn0040505	FBgn0034841					FBgn0036740	FBgn0087007				FBgn0033441															FBgn0039291		FBgn0037098				FBgn0040092
	FBgn0038224		FBgn0036126					FBgn0040590	FBgn0034850					FBgn0036784					FBgn0033443															FBgn0039309		FBgn0037109				FBgn0040093
	FBgn0038256		FBgn0036133					FBgn0040752	FBgn0034881					FBgn0036815					FBgn0033452															FBgn0039310		FBgn0037117				FBgn0040273
	FBgn0038271		FBgn0036137					FBgn0040914	FBgn0034919					FBgn0036827					FBgn0033476															FBgn0039321		FBgn0037249				FBgn0040341
	FBgn0038272		FBgn0036154					FBgn0040993	FBgn0034935					FBgn0036829					FBgn0033480															FBgn0039330		FBgn0037301				FBgn0040364
	FBgn0038294		FBgn0036217					FBgn0041094	FBgn0034937					FBgn0036832					FBgn0033512															FBgn0039332		FBgn0037326				FBgn0040375
	FBgn0038337		FBgn0036329					FBgn0041150	FBgn0034957					FBgn0036847					FBgn0033548															FBgn0039404		FBgn0037327				FBgn0040376
	FBgn0038376		FBgn0036338					FBgn0041174	FBgn0034973					FBgn0036871					FBgn0033562															FBgn0039485		FBgn0037374				FBgn0040389
	FBgn0038420		FBgn0036346					FBgn0042135	FBgn0034986					FBgn0037022					FBgn0033571															FBgn0039494		FBgn0037482				FBgn0040396
	FBgn0038467		FBgn0036353					FBgn0042174	FBgn0034998					FBgn0037023					FBgn0033608															FBgn0039495		FBgn0037530				FBgn0040636
	FBgn0038499		FBgn0036403					FBgn0042175	FBgn0035021					FBgn0037086					FBgn0033624															FBgn0039509		FBgn0037551				FBgn0040660
	FBgn0038516		FBgn0036415					FBgn0044324	FBgn0035047					FBgn0037137					FBgn0033631															FBgn0039537		FBgn0037563				FBgn0040837
	FBgn0038587		FBgn0036462					FBgn0050025	FBgn0035088					FBgn0037147					FBgn0033677															FBgn0039628		FBgn0037582				FBgn0040959
	FBgn0038658		FBgn0036486					FBgn0050026	FBgn0035097					FBgn0037222					FBgn0033691															FBgn0039682		FBgn0037602				FBgn0040964
	FBgn0038738		FBgn0036505					FBgn0050035	FBgn0035100					FBgn0037231					FBgn0033713															FBgn0039685		FBgn0037614				FBgn0042198
	FBgn0038763		FBgn0036512					FBgn0050042	FBgn0035109					FBgn0037283					FBgn0033856															FBgn0039691		FBgn0037640				FBgn0044020
	FBgn0038772		FBgn0036520					FBgn0050147	FBgn0035124					FBgn0037291					FBgn0033868															FBgn0039712		FBgn0037659				FBgn0044030
	FBgn0038857		FBgn0036538					FBgn0050323	FBgn0035161					FBgn0037296					FBgn0033896															FBgn0039761		FBgn0037674				FBgn0044817
	FBgn0038869		FBgn0036600					FBgn0050387	FBgn0035217					FBgn0037297					FBgn0033907															FBgn0039800		FBgn0037750				FBgn0045866
	FBgn0038924		FBgn0036609					FBgn0051038	FBgn0035238					FBgn0037321					FBgn0033912															FBgn0039801		FBgn0037754				FBgn0046296
	FBgn0038946		FBgn0036621					FBgn0051092	FBgn0035248					FBgn0037342					FBgn0033952															FBgn0039877		FBgn0037758				FBgn0046689
	FBgn0038985		FBgn0036669					FBgn0051145	FBgn0035254					FBgn0037385					FBgn0033962															FBgn0039924		FBgn0037822				FBgn0050055
	FBgn0039052		FBgn0036671					FBgn0051146	FBgn0035273					FBgn0037388					FBgn0033972															FBgn0039958		FBgn0037831				FBgn0050159
	FBgn0039094		FBgn0036685					FBgn0051149	FBgn0035316					FBgn0037431					FBgn0034001															FBgn0039969		FBgn0037842				FBgn0050185
	FBgn0039102		FBgn0036691					FBgn0051222	FBgn0035330					FBgn0037446					FBgn0034029															FBgn0039970		FBgn0037911				FBgn0050269
	FBgn0039112		FBgn0036695					FBgn0051326	FBgn0035393					FBgn0037447					FBgn0034050															FBgn0040030		FBgn0037928				FBgn0050456
	FBgn0039150		FBgn0036723					FBgn0051451	FBgn0035416					FBgn0037489					FBgn0034051															FBgn0040064		FBgn0037934				FBgn0051086
	FBgn0039258		FBgn0036745					FBgn0051769	FBgn0035421					FBgn0037538					FBgn0034059															FBgn0040211		FBgn0037976				FBgn0051163
	FBgn0039349		FBgn0036763					FBgn0051864	FBgn0035524					FBgn0037571					FBgn0034138															FBgn0040259		FBgn0037989				FBgn0051229
	FBgn0039358		FBgn0036778					FBgn0052062	FBgn0035568					FBgn0037581					FBgn0034162															FBgn0040321		FBgn0038032				FBgn0051404
	FBgn0039359		FBgn0036784					FBgn0052066	FBgn0035571					FBgn0037612					FBgn0034194															FBgn0040322		FBgn0038069				FBgn0051450
	FBgn0039562		FBgn0036785					FBgn0052220	FBgn0035584					FBgn0037644					FBgn0034196															FBgn0040466		FBgn0038082				FBgn0051481
	FBgn0039594		FBgn0036794					FBgn0052353	FBgn0035585					FBgn0037744					FBgn0034313															FBgn0040502		FBgn0038135				FBgn0051675
	FBgn0039611		FBgn0036807					FBgn0052372	FBgn0035611					FBgn0037759					FBgn0034330															FBgn0040519		FBgn0038136				FBgn0051760
	FBgn0039635		FBgn0036814					FBgn0052423	FBgn0035638					FBgn0037827					FBgn0034355															FBgn0040532		FBgn0038181				FBgn0051866
	FBgn0039644		FBgn0036830					FBgn0052483	FBgn0035640					FBgn0037837					FBgn0034398															FBgn0040551		FBgn0038237				FBgn0052174
	FBgn0039682		FBgn0036832					FBgn0052521	FBgn0035673					FBgn0037884					FBgn0034472															FBgn0040575		FBgn0038244				FBgn0052209
	FBgn0039697		FBgn0036884					FBgn0053113	FBgn0035691					FBgn0037893					FBgn0034493															FBgn0040582		FBgn0038293				FBgn0052250
	FBgn0039710		FBgn0036888					FBgn0053123	FBgn0035692					FBgn0037986					FBgn0034504															FBgn0040606		FBgn0038347				FBgn0052278
	FBgn0039737		FBgn0036892					FBgn0053197	FBgn0035744					FBgn0037987					FBgn0034505															FBgn0040705		FBgn0038395				FBgn0052383
	FBgn0039743		FBgn0036894					FBgn0053256	FBgn0035754					FBgn0037995					FBgn0034535															FBgn0040732		FBgn0038466				FBgn0052484
	FBgn0039782		FBgn0036911					FBgn0053277	FBgn0035782					FBgn0037998					FBgn0034537															FBgn0040733		FBgn0038475				FBgn0052506
	FBgn0039800		FBgn0036925					FBgn0053329	FBgn0035827					FBgn0038000					FBgn0034538															FBgn0040734		FBgn0038481				FBgn0052536
	FBgn0039857		FBgn0036969					FBgn0053519	FBgn0035839					FBgn0038016					FBgn0034564															FBgn0040735		FBgn0038638				FBgn0052700
	FBgn0039965		FBgn0036970					FBgn0053555	FBgn0035852					FBgn0038049					FBgn0034585															FBgn0040736		FBgn0038719				FBgn0052736
	FBgn0040087		FBgn0037010					FBgn0053556	FBgn0035855					FBgn0038109					FBgn0034600															FBgn0040754		FBgn0038730				FBgn0053098
	FBgn0040206		FBgn0037035					FBgn0053715	FBgn0035889					FBgn0038123					FBgn0034634															FBgn0040773		FBgn0038731				FBgn0053237
	FBgn0040211		FBgn0037115					FBgn0053891	FBgn0035907					FBgn0038125					FBgn0034642															FBgn0040817		FBgn0038736				FBgn0053238
	FBgn0040273		FBgn0037169					FBgn0053970	FBgn0035937					FBgn0038145					FBgn0034645															FBgn0040827		FBgn0038740				FBgn0053249
	FBgn0040286		FBgn0037170					FBgn0054003	FBgn0035942					FBgn0038146					FBgn0034654															FBgn0040832		FBgn0038763				FBgn0053487
	FBgn0040319		FBgn0037235					FBgn0058053	FBgn0036016					FBgn0038158					FBgn0034656															FBgn0040907		FBgn0038785				FBgn0053491
	FBgn0040349		FBgn0037345					FBgn0058376	FBgn0036020					FBgn0038200					FBgn0034725															FBgn0040929		FBgn0038818				FBgn0053512
	FBgn0040377		FBgn0037383					FBgn0061362	FBgn0036031					FBgn0038219					FBgn0034735															FBgn0040931		FBgn0038832				FBgn0053516
	FBgn0040383		FBgn0037402					FBgn0069972	FBgn0036082					FBgn0038274					FBgn0034738															FBgn0040968		FBgn0038853				FBgn0053527
	FBgn0040705		FBgn0037446					FBgn0083919	FBgn0036110					FBgn0038277					FBgn0034743															FBgn0040972		FBgn0038881				FBgn0053964
	FBgn0040736		FBgn0037455					FBgn0083956	FBgn0036159					FBgn0038306					FBgn0034744															FBgn0041182		FBgn0038919				FBgn0065032
	FBgn0040777		FBgn0037466					FBgn0085196	FBgn0036160					FBgn0038355					FBgn0034782															FBgn0041713		FBgn0038961				FBgn0066303
	FBgn0040827		FBgn0037470					FBgn0085254	FBgn0036170					FBgn0038357					FBgn0034793															FBgn0042119		FBgn0038975				FBgn0083961
	FBgn0041579		FBgn0037486					FBgn0085278	FBgn0036183					FBgn0038360					FBgn0034796															FBgn0042129		FBgn0038983				FBgn0083967
	FBgn0042135		FBgn0037502					FBgn0085310	FBgn0036204					FBgn0038361					FBgn0034824															FBgn0042213		FBgn0038986				FBgn0083983
	FBgn0042641		FBgn0037514					FBgn0085375	FBgn0036214					FBgn0038422					FBgn0034835															FBgn0043534		FBgn0039014				FBgn0085220
	FBgn0043456		FBgn0037521					FBgn0085381	FBgn0036218					FBgn0038424					FBgn0034849															FBgn0043535		FBgn0039120				FBgn0085330
	FBgn0043576		FBgn0037560					FBgn0085389	FBgn0036221					FBgn0038467					FBgn0034858															FBgn0043578		FBgn0039130				FBgn0085339
	FBgn0043783		FBgn0037614					FBgn0085402	FBgn0036236					FBgn0038515					FBgn0034863															FBgn0043806		FBgn0039232				FBgn0085369
	FBgn0044872		FBgn0037638					FBgn0085443	FBgn0036267					FBgn0038565					FBgn0034889															FBgn0043841		FBgn0039249				FBgn0085420
	FBgn0046301		FBgn0037656					FBgn0085449	FBgn0036286					FBgn0038569					FBgn0034925															FBgn0044047		FBgn0039308				FBgn0085424
	FBgn0050008		FBgn0037689					FBgn0085478	FBgn0036305					FBgn0038583					FBgn0034936															FBgn0044323		FBgn0039325				FBgn0085476
	FBgn0050052		FBgn0037842					FBgn0085520	FBgn0036306					FBgn0038588					FBgn0034940															FBgn0044511		FBgn0039343				FBgn0085501
	FBgn0050118		FBgn0037857					FBgn0085530	FBgn0036327					FBgn0038609					FBgn0034943															FBgn0044812		FBgn0039478				FBgn0086355
	FBgn0050159		FBgn0037862					FBgn0085531	FBgn0036328					FBgn0038656					FBgn0034961															FBgn0046999		FBgn0039492				FBgn0086362
	FBgn0050197		FBgn0037915					FBgn0085553	FBgn0036354					FBgn0038686					FBgn0034982															FBgn0047178		FBgn0039536				FBgn0086408
	FBgn0050415		FBgn0037935					FBgn0085643	FBgn0036426					FBgn0038690					FBgn0035014															FBgn0047351		FBgn0039560				FBgn0086443
	FBgn0051072		FBgn0037943					FBgn0086133	FBgn0036437					FBgn0038722					FBgn0035032															FBgn0050002		FBgn0039667
	FBgn0051075		FBgn0038052					FBgn0086680	FBgn0036443					FBgn0038725					FBgn0035043															FBgn0050046		FBgn0039727
	FBgn0051090		FBgn0038082					FBgn0086686	FBgn0036482					FBgn0038767					FBgn0035078															FBgn0050059		FBgn0039756
	FBgn0051150		FBgn0038088					FBgn0086783	FBgn0036483					FBgn0038771					FBgn0035140															FBgn0050192		FBgn0039840
	FBgn0051284		FBgn0038127					FBgn0086905	FBgn0036497					FBgn0038805					FBgn0035142															FBgn0050197		FBgn0039846
	FBgn0051373		FBgn0038195					FBgn0086906	FBgn0036502					FBgn0038860					FBgn0035186															FBgn0050273		FBgn0039890
	FBgn0051469		FBgn0038200					FBgn0086910	FBgn0036515					FBgn0038876					FBgn0035194															FBgn0050285		FBgn0039904
	FBgn0051673		FBgn0038208					FBgn0243505	FBgn0036546					FBgn0038921					FBgn0035209															FBgn0050290		FBgn0039908
	FBgn0051769		FBgn0038280						FBgn0036573					FBgn0038944					FBgn0035211															FBgn0050356		FBgn0039911
	FBgn0052056		FBgn0038304						FBgn0036580					FBgn0038948					FBgn0035271															FBgn0050390		FBgn0039923
	FBgn0052068		FBgn0038359						FBgn0036668					FBgn0038952					FBgn0035293															FBgn0050476		FBgn0039945
	FBgn0052155		FBgn0038421						FBgn0036687					FBgn0038977					FBgn0035321															FBgn0050493		FBgn0039955
	FBgn0052576		FBgn0038438						FBgn0036689					FBgn0038993					FBgn0035422															FBgn0050503		FBgn0040227
	FBgn0052672		FBgn0038476						FBgn0036708					FBgn0039003					FBgn0035423															FBgn0051075		FBgn0040233
	FBgn0053056		FBgn0038486						FBgn0036710					FBgn0039008					FBgn0035469															FBgn0051155		FBgn0040256
	FBgn0053110		FBgn0038565						FBgn0036729					FBgn0039010					FBgn0035475															FBgn0051184		FBgn0040271
	FBgn0053329		FBgn0038567						FBgn0036736					FBgn0039055					FBgn0035495															FBgn0051199		FBgn0040297
	FBgn0053348		FBgn0038583						FBgn0036751					FBgn0039083					FBgn0035501															FBgn0051200		FBgn0040324
	FBgn0053470		FBgn0038585						FBgn0036800					FBgn0039110					FBgn0035528															FBgn0051205		FBgn0040384
	FBgn0053511		FBgn0038630						FBgn0036808					FBgn0039127					FBgn0035592															FBgn0051207		FBgn0040387
	FBgn0053964		FBgn0038683						FBgn0036918					FBgn0039212					FBgn0035603															FBgn0051226		FBgn0040390
	FBgn0062442		FBgn0038697						FBgn0036920					FBgn0039335					FBgn0035675															FBgn0051294		FBgn0040521
	FBgn0063492		FBgn0038709						FBgn0036926					FBgn0039347					FBgn0035753															FBgn0051313		FBgn0040777
	FBgn0063494		FBgn0038721						FBgn0036962					FBgn0039371					FBgn0035776															FBgn0051344		FBgn0041109
	FBgn0085256		FBgn0038912						FBgn0037023					FBgn0039374					FBgn0035856															FBgn0051469		FBgn0041161
	FBgn0085268		FBgn0038927						FBgn0037028					FBgn0039376					FBgn0035900															FBgn0051676		FBgn0041210
	FBgn0085403		FBgn0038961						FBgn0037030					FBgn0039403					FBgn0035915															FBgn0051777		FBgn0041789
	FBgn0085427		FBgn0038979						FBgn0037036					FBgn0039557					FBgn0035968															FBgn0051778		FBgn0042138
	FBgn0085504		FBgn0038993						FBgn0037037					FBgn0039589					FBgn0035975															FBgn0051816		FBgn0043458
	FBgn0086133		FBgn0039014						FBgn0037101					FBgn0039601					FBgn0035988															FBgn0051997		FBgn0043470
	FBgn0086254		FBgn0039017						FBgn0037108					FBgn0039632					FBgn0035989															FBgn0052068		FBgn0044419
	FBgn0086355		FBgn0039019						FBgn0037156					FBgn0039651					FBgn0036091															FBgn0052069		FBgn0044452
	FBgn0086359		FBgn0039120						FBgn0037172					FBgn0039694					FBgn0036101															FBgn0052109		FBgn0045761
	FBgn0086384		FBgn0039124						FBgn0037191					FBgn0039731					FBgn0036117															FBgn0052158		FBgn0050007
	FBgn0086687		FBgn0039129						FBgn0037195					FBgn0039733					FBgn0036134															FBgn0052161		FBgn0050104
	FBgn0086706		FBgn0039140						FBgn0037229					FBgn0039767					FBgn0036136															FBgn0052202		FBgn0050291
	FBgn0086904		FBgn0039175						FBgn0037234					FBgn0039773					FBgn0036146															FBgn0052240		FBgn0050344
	FBgn0086908		FBgn0039219						FBgn0037273					FBgn0039797					FBgn0036173															FBgn0052267		FBgn0050389
	FBgn0250746		FBgn0039265						FBgn0037283					FBgn0039819					FBgn0036197															FBgn0052448		FBgn0050463
			FBgn0039291						FBgn0037289					FBgn0039828					FBgn0036246															FBgn0052551		FBgn0050470
			FBgn0039343						FBgn0037291					FBgn0039855					FBgn0036277															FBgn0052573		FBgn0051030
			FBgn0039350						FBgn0037295					FBgn0039867					FBgn0036279															FBgn0052647		FBgn0051064
			FBgn0039366						FBgn0037347					FBgn0040076					FBgn0036287															FBgn0052667		FBgn0051072
			FBgn0039368						FBgn0037369					FBgn0040077					FBgn0036302															FBgn0052695		FBgn0051077
			FBgn0039369						FBgn0037382					FBgn0040107					FBgn0036335															FBgn0052758		FBgn0051087
			FBgn0039371						FBgn0037388					FBgn0040206					FBgn0036340															FBgn0053110		FBgn0051090
			FBgn0039395						FBgn0037398					FBgn0040230					FBgn0036345															FBgn0053170		FBgn0051100
			FBgn0039425						FBgn0037458					FBgn0040235					FBgn0036357															FBgn0053178		FBgn0051106
			FBgn0039462						FBgn0037461					FBgn0040237					FBgn0036389															FBgn0053307		FBgn0051108
			FBgn0039491						FBgn0037463					FBgn0040280					FBgn0036450															FBgn0053493		FBgn0051118
			FBgn0039498						FBgn0037468					FBgn0040345					FBgn0036488															FBgn0053494		FBgn0051158
			FBgn0039518						FBgn0037483					FBgn0040356					FBgn0036489															FBgn0058045		FBgn0051198
			FBgn0039623						FBgn0037491					FBgn0040365					FBgn0036499															FBgn0058439		FBgn0051267
			FBgn0039705						FBgn0037498					FBgn0040377					FBgn0036519															FBgn0061356		FBgn0051342
			FBgn0039714						FBgn0037516					FBgn0040508					FBgn0036522															FBgn0063492		FBgn0051352
			FBgn0039783						FBgn0037520					FBgn0040651					FBgn0036648															FBgn0067905		FBgn0051465
			FBgn0039846						FBgn0037581					FBgn0040670					FBgn0036667															FBgn0069947		FBgn0051536
			FBgn0039858						FBgn0037613					FBgn0040900					FBgn0036705															FBgn0083167		FBgn0051537
			FBgn0039881						FBgn0037654					FBgn0041100					FBgn0036726															FBgn0083939		FBgn0051601
			FBgn0039897						FBgn0037669					FBgn0041203					FBgn0036728															FBgn0083953		FBgn0051619
			FBgn0039900						FBgn0037674					FBgn0042125					FBgn0036773															FBgn0083968		FBgn0051641
			FBgn0039923						FBgn0037679					FBgn0042712					FBgn0036819															FBgn0083986		FBgn0051678
			FBgn0039927						FBgn0037683					FBgn0043025					FBgn0036853															FBgn0085188		FBgn0051729
			FBgn0039928						FBgn0037700					FBgn0044871					FBgn0036887															FBgn0085195		FBgn0051739
			FBgn0039958						FBgn0037721					FBgn0045842					FBgn0036909															FBgn0085211		FBgn0051757
			FBgn0039969						FBgn0037722					FBgn0046301					FBgn0036928															FBgn0085215		FBgn0051815
			FBgn0039997						FBgn0037723					FBgn0046332					FBgn0036942															FBgn0085229		FBgn0051956
			FBgn0040005						FBgn0037742					FBgn0046704					FBgn0036998															FBgn0085244		FBgn0051998
			FBgn0040038						FBgn0037798					FBgn0050045					FBgn0037061															FBgn0085256		FBgn0052195
			FBgn0040078						FBgn0037811					FBgn0050065					FBgn0037086															FBgn0085258		FBgn0052296
			FBgn0040238						FBgn0037814					FBgn0050178					FBgn0037087															FBgn0085268		FBgn0052394
			FBgn0040239						FBgn0037824					FBgn0050183					FBgn0037102															FBgn0085279		FBgn0052442
			FBgn0040295						FBgn0037826					FBgn0050194					FBgn0037110															FBgn0085282		FBgn0052649
			FBgn0040384						FBgn0037837					FBgn0050271					FBgn0037135															FBgn0085284		FBgn0052971
			FBgn0040512						FBgn0037852					FBgn0050293					FBgn0037147															FBgn0085468		FBgn0053116
			FBgn0040929						FBgn0037924					FBgn0050384					FBgn0037176															FBgn0085638		FBgn0053174
			FBgn0040963						FBgn0037962					FBgn0050391					FBgn0037199															FBgn0085725		FBgn0053208
			FBgn0040996						FBgn0038008					FBgn0050398					FBgn0037200															FBgn0086378		FBgn0053229
			FBgn0041102						FBgn0038018					FBgn0050445					FBgn0037231															FBgn0086687		FBgn0053472
			FBgn0041191						FBgn0038054					FBgn0050467					FBgn0037232															FBgn0086691		FBgn0053547
			FBgn0041195						FBgn0038097					FBgn0051007					FBgn0037255																	FBgn0053553
			FBgn0042178						FBgn0038109					FBgn0051008					FBgn0037297																	FBgn0053558
			FBgn0043025						FBgn0038111					FBgn0051050					FBgn0037330																	FBgn0054040
			FBgn0044510						FBgn0038123					FBgn0051055					FBgn0037365																	FBgn0054041
			FBgn0045770						FBgn0038124					FBgn0051068					FBgn0037378																	FBgn0058263
			FBgn0050000						FBgn0038125					FBgn0051120					FBgn0037431																	FBgn0061359
			FBgn0050039						FBgn0038158					FBgn0051126					FBgn0037464																	FBgn0061360
			FBgn0050058						FBgn0038186					FBgn0051133					FBgn0037472																	FBgn0063497
			FBgn0050104						FBgn0038196					FBgn0051141					FBgn0037484																	FBgn0064766
			FBgn0050278						FBgn0038206					FBgn0051161					FBgn0037616																	FBgn0066101
			FBgn0050362						FBgn0038213					FBgn0051374					FBgn0037646																	FBgn0083951
			FBgn0050365						FBgn0038219					FBgn0051528					FBgn0037648																	FBgn0083962
			FBgn0050366						FBgn0038220					FBgn0051702					FBgn0037655																	FBgn0083984
			FBgn0050392						FBgn0038225					FBgn0051798					FBgn0037660																	FBgn0085218
			FBgn0050393						FBgn0038258					FBgn0051805					FBgn0037710																	FBgn0085342
			FBgn0050395						FBgn0038277					FBgn0051826					FBgn0037734																	FBgn0085373
			FBgn0050423						FBgn0038281					FBgn0051835					FBgn0037739																	FBgn0085382
			FBgn0050429						FBgn0038306					FBgn0051860					FBgn0037744																	FBgn0085394
			FBgn0050430						FBgn0038307					FBgn0051875					FBgn0037777																	FBgn0085408
			FBgn0050432						FBgn0038345					FBgn0051924					FBgn0037827																	FBgn0085423
			FBgn0050462						FBgn0038355					FBgn0051957					FBgn0037853																	FBgn0085427
			FBgn0050487						FBgn0038357					FBgn0052023					FBgn0037873																	FBgn0085436
			FBgn0051025						FBgn0038405					FBgn0052085					FBgn0037875																	FBgn0085445
			FBgn0051029						FBgn0038424					FBgn0052100					FBgn0037892																	FBgn0086250
			FBgn0051030						FBgn0038426					FBgn0052298					FBgn0037893																	FBgn0086361
			FBgn0051100						FBgn0038445					FBgn0052308					FBgn0037899																	FBgn0086372
			FBgn0051102						FBgn0038446					FBgn0052392					FBgn0037900																	FBgn0086376
			FBgn0051108						FBgn0038453					FBgn0052440					FBgn0037910																	FBgn0086674
			FBgn0051128						FBgn0038478					FBgn0052572					FBgn0037922																	FBgn0086682
			FBgn0051139						FBgn0038515					FBgn0052584					FBgn0037929																	FBgn0086706
			FBgn0051141						FBgn0038539					FBgn0052598					FBgn0037938																	FBgn0086901
			FBgn0051155						FBgn0038575					FBgn0052601					FBgn0037970																	FBgn0086903
			FBgn0051157						FBgn0038581					FBgn0052846					FBgn0037988																	FBgn0086912
			FBgn0051204						FBgn0038627					FBgn0053057					FBgn0038046																	FBgn0087007
			FBgn0051245						FBgn0038649					FBgn0053129					FBgn0038063
			FBgn0051361						FBgn0038672					FBgn0053271					FBgn0038080
			FBgn0051363						FBgn0038690					FBgn0053278					FBgn0038129
			FBgn0051390						FBgn0038691					FBgn0053490					FBgn0038156
			FBgn0051477						FBgn0038704					FBgn0053497					FBgn0038166
			FBgn0051496						FBgn0038716					FBgn0053548					FBgn0038172
			FBgn0051601						FBgn0038719					FBgn0054029					FBgn0038197
			FBgn0051624						FBgn0038730					FBgn0054054					FBgn0038198
			FBgn0051644						FBgn0038739					FBgn0058042					FBgn0038218
			FBgn0051678						FBgn0038749					FBgn0067861					FBgn0038223
			FBgn0051694						FBgn0038775					FBgn0085210					FBgn0038325
			FBgn0051709						FBgn0038788					FBgn0085240					FBgn0038331
			FBgn0051716						FBgn0038808					FBgn0085293					FBgn0038356
			FBgn0051729						FBgn0038810					FBgn0085308					FBgn0038363
			FBgn0051735						FBgn0038821					FBgn0085426					FBgn0038437
			FBgn0051742						FBgn0038832					FBgn0085454					FBgn0038473
			FBgn0051779						FBgn0038892					FBgn0085464					FBgn0038474
			FBgn0051798						FBgn0038893					FBgn0085479					FBgn0038558
			FBgn0051804						FBgn0038903					FBgn0085488					FBgn0038564
			FBgn0051805						FBgn0038915					FBgn0085692					FBgn0038656
			FBgn0051858						FBgn0038919					FBgn0086915					FBgn0038735
			FBgn0051907						FBgn0038952					FBgn0243510					FBgn0038767
			FBgn0051948						FBgn0038976					FBgn0243511					FBgn0038774
			FBgn0051949						FBgn0039002					FBgn0250732					FBgn0038799
			FBgn0051956						FBgn0039003										FBgn0038805
			FBgn0051992						FBgn0039059										FBgn0038861
			FBgn0051999						FBgn0039066										FBgn0038876
			FBgn0052000						FBgn0039068										FBgn0038922
			FBgn0052026						FBgn0039070										FBgn0038950
			FBgn0052043						FBgn0039083										FBgn0038957
			FBgn0052061						FBgn0039111										FBgn0038966
			FBgn0052064						FBgn0039116										FBgn0039008
			FBgn0052081						FBgn0039127										FBgn0039020
			FBgn0052112						FBgn0039147										FBgn0039041
			FBgn0052192						FBgn0039172										FBgn0039043
			FBgn0052207						FBgn0039203										FBgn0039074
			FBgn0052208						FBgn0039212										FBgn0039104
			FBgn0052213						FBgn0039228										FBgn0039109
			FBgn0052221						FBgn0039251										FBgn0039126
			FBgn0052371						FBgn0039301										FBgn0039135
			FBgn0052396						FBgn0039331										FBgn0039149
			FBgn0052436						FBgn0039373										FBgn0039159
			FBgn0052437						FBgn0039374										FBgn0039163
			FBgn0052442						FBgn0039379										FBgn0039190
			FBgn0052450						FBgn0039413										FBgn0039210
			FBgn0052601						FBgn0039417										FBgn0039218
			FBgn0052603						FBgn0039421										FBgn0039259
			FBgn0052651						FBgn0039449										FBgn0039269
			FBgn0052652						FBgn0039450										FBgn0039300
			FBgn0052671						FBgn0039463										FBgn0039321
			FBgn0052985						FBgn0039487										FBgn0039461
			FBgn0053105						FBgn0039504										FBgn0039478
			FBgn0053125						FBgn0039521										FBgn0039505
			FBgn0053181						FBgn0039553										FBgn0039525
			FBgn0053234						FBgn0039561										FBgn0039531
			FBgn0053287						FBgn0039576										FBgn0039532
			FBgn0053481						FBgn0039577										FBgn0039588
			FBgn0053521						FBgn0039597										FBgn0039617
			FBgn0053530						FBgn0039599										FBgn0039650
			FBgn0053653						FBgn0039616										FBgn0039734
			FBgn0053664						FBgn0039637										FBgn0039745
			FBgn0053665						FBgn0039669										FBgn0039751
			FBgn0053666						FBgn0039707										FBgn0039761
			FBgn0053668						FBgn0039722										FBgn0039765
			FBgn0053669						FBgn0039735										FBgn0039766
			FBgn0054034						FBgn0039767										FBgn0039774
			FBgn0058191						FBgn0039773										FBgn0039776
			FBgn0058263						FBgn0039788										FBgn0039802
			FBgn0058381						FBgn0039796										FBgn0039810
			FBgn0061196						FBgn0039812										FBgn0039856
			FBgn0061197						FBgn0039835										FBgn0039859
			FBgn0064119						FBgn0039855										FBgn0039876
			FBgn0064126						FBgn0039887										FBgn0039882
			FBgn0064912						FBgn0039889										FBgn0039930
			FBgn0066303						FBgn0039959										FBgn0040074
			FBgn0069947						FBgn0039966										FBgn0040076
			FBgn0085207						FBgn0040011										FBgn0040227
			FBgn0085218						FBgn0040020										FBgn0040228
			FBgn0085232						FBgn0040031										FBgn0040286
			FBgn0085275						FBgn0040075										FBgn0040291
			FBgn0085315						FBgn0040098										FBgn0040294
			FBgn0085341						FBgn0040333										FBgn0040308
			FBgn0085344						FBgn0040355										FBgn0040344
			FBgn0085374						FBgn0040368										FBgn0040375
			FBgn0085378						FBgn0040371										FBgn0040491
			FBgn0085382						FBgn0040376										FBgn0040519
			FBgn0085424						FBgn0040467										FBgn0040532
			FBgn0085463						FBgn0040508										FBgn0040575
			FBgn0085467						FBgn0040524										FBgn0040636
			FBgn0085486						FBgn0040648										FBgn0040660
			FBgn0085494						FBgn0040651										FBgn0040687
			FBgn0085521						FBgn0040670										FBgn0040697
			FBgn0085638						FBgn0040684										FBgn0040715
			FBgn0085717						FBgn0040696										FBgn0040733
			FBgn0086134						FBgn0040778										FBgn0040734
			FBgn0086609						FBgn0040812										FBgn0040751
			FBgn0086679						FBgn0040814										FBgn0040775
			FBgn0086915						FBgn0040904										FBgn0040793
									FBgn0041161										FBgn0040931
									FBgn0042125										FBgn0040959
									FBgn0042127										FBgn0040964
									FBgn0042179										FBgn0040985
									FBgn0042182										FBgn0041342
									FBgn0042188										FBgn0041585
									FBgn0042198										FBgn0041707
									FBgn0043539										FBgn0041775
									FBgn0044419										FBgn0041789
									FBgn0045038										FBgn0042083
									FBgn0045842										FBgn0042112
									FBgn0046222										FBgn0042133
									FBgn0046225										FBgn0042189
									FBgn0046332										FBgn0042201
									FBgn0050007										FBgn0042650
									FBgn0050051										FBgn0043530
									FBgn0050065										FBgn0043806
									FBgn0050100										FBgn0044020
									FBgn0050103										FBgn0044030
									FBgn0050108										FBgn0044324
									FBgn0050178										FBgn0044511
									FBgn0050182										FBgn0045806
									FBgn0050183										FBgn0046114
									FBgn0050275										FBgn0046294
									FBgn0050284										FBgn0046873
									FBgn0050355										FBgn0047178
									FBgn0050371										FBgn0047351
									FBgn0050391										FBgn0050055
									FBgn0050416										FBgn0050087
									FBgn0050447										FBgn0050109
									FBgn0050461										FBgn0050115
									FBgn0050476										FBgn0050154
									FBgn0050488										FBgn0050161
									FBgn0050496										FBgn0050179
									FBgn0051021										FBgn0050185
									FBgn0051050										FBgn0050323
									FBgn0051055										FBgn0050324
									FBgn0051088										FBgn0050350
									FBgn0051093										FBgn0050356
									FBgn0051115										FBgn0050369
									FBgn0051174										FBgn0050376
									FBgn0051230										FBgn0050382
									FBgn0051231										FBgn0050424
									FBgn0051249										FBgn0050493
									FBgn0051279										FBgn0050499
									FBgn0051286										FBgn0050503
									FBgn0051287										FBgn0051038
									FBgn0051327										FBgn0051063
									FBgn0051391										FBgn0051122
									FBgn0051406										FBgn0051125
									FBgn0051445										FBgn0051156
									FBgn0051459										FBgn0051184
									FBgn0051475										FBgn0051226
									FBgn0051482										FBgn0051229
									FBgn0051501										FBgn0051241
									FBgn0051525										FBgn0051265
									FBgn0051533										FBgn0051266
									FBgn0051609										FBgn0051267
									FBgn0051627										FBgn0051269
									FBgn0051659										FBgn0051323
									FBgn0051674										FBgn0051360
									FBgn0051675										FBgn0051374
									FBgn0051679										FBgn0051415
									FBgn0051680										FBgn0051450
									FBgn0051687										FBgn0051460
									FBgn0051697										FBgn0051538
									FBgn0051702										FBgn0051546
									FBgn0051703										FBgn0051549
									FBgn0051715										FBgn0051611
									FBgn0051717										FBgn0051617
									FBgn0051730										FBgn0051639
									FBgn0051776										FBgn0051740
									FBgn0051787										FBgn0051781
									FBgn0051797										FBgn0051806
									FBgn0051802										FBgn0051835
									FBgn0051803										FBgn0051845
									FBgn0051807										FBgn0051857
									FBgn0051816										FBgn0052050
									FBgn0051855										FBgn0052066
									FBgn0051860										FBgn0052103
									FBgn0051909										FBgn0052163
									FBgn0051910										FBgn0052170
									FBgn0051921										FBgn0052177
									FBgn0051924										FBgn0052202
									FBgn0051952										FBgn0052240
									FBgn0052023										FBgn0052250
									FBgn0052106										FBgn0052441
									FBgn0052138										FBgn0052448
									FBgn0052278										FBgn0052454
									FBgn0052295										FBgn0052462
									FBgn0052313										FBgn0052485
									FBgn0052438										FBgn0052500
									FBgn0052463										FBgn0052521
									FBgn0052475										FBgn0052633
									FBgn0052488										FBgn0052640
									FBgn0052572										FBgn0052670
									FBgn0052584										FBgn0052726
									FBgn0052595										FBgn0052736
									FBgn0052628										FBgn0052772
									FBgn0052643										FBgn0052803
									FBgn0052686										FBgn0052832
									FBgn0052703										FBgn0052847
									FBgn0052713										FBgn0052856
									FBgn0052756										FBgn0052983
									FBgn0052786										FBgn0052988
									FBgn0052806										FBgn0053002
									FBgn0052845										FBgn0053147
									FBgn0052846										FBgn0053155
									FBgn0052971										FBgn0053170
									FBgn0052986										FBgn0053198
									FBgn0053051										FBgn0053199
									FBgn0053129										FBgn0053247
									FBgn0053140										FBgn0053277
									FBgn0053192										FBgn0053324
									FBgn0053218										FBgn0053340
									FBgn0053249										FBgn0053514
									FBgn0053252										FBgn0053523
									FBgn0053258										FBgn0053855
									FBgn0053271										FBgn0054003
									FBgn0053278										FBgn0054057
									FBgn0053281										FBgn0058002
									FBgn0053285										FBgn0058127
									FBgn0053322										FBgn0058196
									FBgn0053489										FBgn0060296
									FBgn0053490										FBgn0063495
									FBgn0053516										FBgn0067311
									FBgn0053704										FBgn0067782
									FBgn0053969										FBgn0067783
									FBgn0053977										FBgn0069936
									FBgn0054002										FBgn0069938
									FBgn0054012										FBgn0082831
									FBgn0054021										FBgn0083167
									FBgn0054041										FBgn0083945
									FBgn0054051										FBgn0083953
									FBgn0061469										FBgn0083976
									FBgn0062411										FBgn0083986
									FBgn0062517										FBgn0083992
									FBgn0063261										FBgn0085220
									FBgn0069913										FBgn0085229
									FBgn0083946										FBgn0085233
									FBgn0083965										FBgn0085237
									FBgn0085204										FBgn0085240
									FBgn0085206										FBgn0085241
									FBgn0085210										FBgn0085271
									FBgn0085215										FBgn0085282
									FBgn0085239										FBgn0085284
									FBgn0085251										FBgn0085327
									FBgn0085257										FBgn0085330
									FBgn0085259										FBgn0085339
									FBgn0085287										FBgn0085354
									FBgn0085337										FBgn0085359
									FBgn0085414										FBgn0085372
									FBgn0085454										FBgn0085377
									FBgn0085479										FBgn0085452
									FBgn0085488										FBgn0085461
									FBgn0085532										FBgn0085464
									FBgn0085586										FBgn0085468
									FBgn0085693										FBgn0085478
									FBgn0086681										FBgn0085533
									FBgn0086699										FBgn0085643
									FBgn0086913										FBgn0086370
									FBgn0243516										FBgn0086443
									FBgn0250747										FBgn0086447
																			FBgn0086472
																			FBgn0086532
																			FBgn0086558
																			FBgn0086604
																			FBgn0086683
																			FBgn0086856
																			FBgn0087005
																			FBgn0087041
																			FBgn0243511
																			FBgn0243512
